# Supplementary material for: Doing nothing and what it looks like: inactivity in fattening cattle
Source: PeerJ. 2020 Jul 21;8:e9395. doi: 10.7717/peerj.9395 (PMC7512136; doi:10.7717/peerj.9395)
Supplement: Supplemental Information 5 [file peerj-08-9395-s005.xlsx]

## Sheet: Sheet1
Husbandry system	Farm	FarmVisit	Video	Sampling point	Date	Morning/Afternoon	Total number of animals per pen/herd	Number of visible animals	Number of inactive animals	Proportion of inactive animals	Number of standing animals_inactive	Proportion of standing animals_inactive	Number of lying animals_inactive	Proportion of lying animals_inactive
PASTURE	1	1	1	02:00:00	2018.7.24	Afternoon	9	7	0	0	0	na	0	na
PASTURE	1	1	1	07:00:00	2018.7.24	Afternoon	9	6	2	0.333333	2	1	0	0
PASTURE	1	1	1	12:00:00	2018.7.24	Afternoon	9	5	1	0.2	1	1	0	0
PASTURE	1	1	2	02:00:00	2018.7.24	Afternoon	9	9	2	0.222222	2	1	0	0
PASTURE	1	1	2	07:00:00	2018.7.24	Afternoon	9	8	1	0.125	1	1	0	0
PASTURE	1	1	2	12:00:00	2018.7.24	Afternoon	9	6	0	0	0	na	0	na
PASTURE	1	1	3	02:00:00	2018.7.24	Afternoon	9	7	1	0.142857	1	1	0	0
PASTURE	1	1	3	07:00:00	2018.7.24	Afternoon	9	4	1	0.25	1	1	0	0
PASTURE	1	1	3	12:00:00	2018.7.24	Afternoon	9	7	1	0.142857	1	1	0	0
PASTURE	1	1	4	02:00:00	2018.7.24	Afternoon	9	5	2	0.4	2	1	0	0
PASTURE	1	1	4	07:00:00	2018.7.24	Afternoon	9	4	0	0	0	na	0	na
PASTURE	1	1	4	12:00:00	2018.7.24	Afternoon	9	4	0	0	0	na	0	na
PASTURE	1	1	5	02:00:00	2018.7.24	Afternoon	9	4	0	0	0	na	0	na
PASTURE	1	1	5	07:00:00	2018.7.24	Afternoon	9	7	0	0	0	na	0	na
PASTURE	1	1	5	12:00:00	2018.7.24	Afternoon	9	7	1	0.142857	0	0	1	1
PASTURE	1	1	6	02:00:00	2018.7.24	Afternoon	9	6	2	0.333333	0	0	2	1
PASTURE	1	1	6	07:00:00	2018.7.24	Afternoon	9	3	0	0	0	na	0	na
PASTURE	1	1	6	12:00:00	2018.7.24	Afternoon	9	2	0	0	0	na	0	na
PASTURE	1	1	7	02:00:00	2018.7.24	Afternoon	9	5	0	0	0	na	0	na
PASTURE	1	1	7	07:00:00	2018.7.24	Afternoon	9	5	1	0.2	0	0	1	1
PASTURE	1	1	7	12:00:00	2018.7.24	Afternoon	9	4	0	0	0	na	0	na
PASTURE	1	1	8	02:00:00	2018.7.24	Afternoon	9	6	2	0.333333	0	0	2	1
PASTURE	1	1	8	07:00:00	2018.7.24	Afternoon	9	6	2	0.333333	0	0	2	1
PASTURE	1	1	8	12:00:00	2018.7.24	Afternoon	9	6	1	0.166667	0	0	1	1
PASTURE	1	1	9	02:00:00	2018.7.24	Afternoon	9	8	4	0.5	0	0	4	1
PASTURE	1	1	9	07:00:00	2018.7.24	Afternoon	9	9	2	0.222222	0	0	2	1
PASTURE	1	1	9	12:00:00	2018.7.24	Afternoon	9	8	3	0.375	0	0	3	1
PASTURE	1	1	10	02:00:00	2018.7.24	Afternoon	9	9	2	0.222222	0	0	2	1
PASTURE	1	1	10	07:00:00	2018.7.24	Afternoon	9	9	2	0.222222	0	0	2	1
PASTURE	1	1	10	12:00:00	2018.7.24	Afternoon	9	9	1	0.111111	0	0	1	1
PASTURE	1	1	11	02:00:00	2018.7.24	Afternoon	9	9	2	0.222222	1	0.5	1	0.5
PASTURE	1	1	11	07:00:00	2018.7.24	Afternoon	9	8	0	0	0	na	0	na
PASTURE	1	1	11	12:00:00	2018.7.24	Afternoon	9	4	0	0	0	na	0	na
PASTURE	1	1	12	02:00:00	2018.7.24	Afternoon	9	5	0	0	0	na	0	na
PASTURE	1	1	12	07:00:00	2018.7.24	Afternoon	9	8	0	0	0	na	0	na
PASTURE	1	1	12	12:00:00	2018.7.24	Afternoon	9	4	0	0	0	na	0	na
PASTURE	1	1	13	02:00:00	2018.7.24	Afternoon	9	3	0	0	0	na	0	na
PASTURE	1	1	13	07:00:00	2018.7.24	Afternoon	9	8	0	0	0	na	0	na
PASTURE	1	1	13	12:00:00	2018.7.24	Afternoon	9	8	0	0	0	na	0	na
PASTURE	1	1	14	02:00:00	2018.7.24	Afternoon	9	6	0	0	0	na	0	na
PASTURE	1	1	14	07:00:00	2018.7.24	Afternoon	9	4	0	0	0	na	0	na
PASTURE	1	1	14	12:00:00	2018.7.24	Afternoon	9	2	0	0	0	na	0	na
PASTURE	1	1	15	02:00:00	2018.7.24	Afternoon	9	8	0	0	0	na	0	na
PASTURE	1	1	15	07:00:00	2018.7.24	Afternoon	9	8	0	0	0	na	0	na
PASTURE	1	1	15	12:00:00	2018.7.24	Afternoon	9	8	0	0	0	na	0	na
PASTURE	1	1	16	02:00:00	2018.7.24	Afternoon	9	9	0	0	0	na	0	na
PASTURE	1	1	16	07:00:00	2018.7.24	Afternoon	9	8	0	0	0	na	0	na
PASTURE	1	1	16	12:00:00	2018.7.24	Afternoon	9	9	1	0.111111	1	1	0	0
PASTURE	1	2	1	02:00:00	2018.8.6	Morning	10	8	1	0.125	1	1	0	0
PASTURE	1	2	1	07:00:00	2018.8.6	Morning	10	8	0	0	0	na	0	na
PASTURE	1	2	1	12:00:00	2018.8.6	Morning	10	8	1	0.125	1	1	0	0
PASTURE	1	2	2	02:00:00	2018.8.6	Morning	10	7	0	0	0	na	0	na
PASTURE	1	2	2	07:00:00	2018.8.6	Morning	10	8	3	0.375	1	0.333333	2	0.666667
PASTURE	1	2	2	12:00:00	2018.8.6	Morning	10	8	3	0.375	0	0	3	1
PASTURE	1	2	3	02:00:00	2018.8.6	Morning	10	9	3	0.333333	0	0	3	1
PASTURE	1	2	3	07:00:00	2018.8.6	Morning	10	10	2	0.2	0	0	2	1
PASTURE	1	2	3	12:00:00	2018.8.6	Morning	10	10	2	0.2	0	0	2	1
PASTURE	1	2	4	02:00:00	2018.8.6	Morning	10	10	9	0.9	0	0	9	1
PASTURE	1	2	4	07:00:00	2018.8.6	Morning	10	10	10	1	0	0	10	1
PASTURE	1	2	4	12:00:00	2018.8.6	Morning	10	10	9	0.9	0	0	9	1
PASTURE	1	2	5	02:00:00	2018.8.6	Morning	10	10	8	0.8	0	0	8	1
PASTURE	1	2	5	07:00:00	2018.8.6	Morning	10	10	10	1	0	0	10	1
PASTURE	1	2	5	12:00:00	2018.8.6	Morning	10	10	10	1	0	0	10	1
PASTURE	1	2	6	02:00:00	2018.8.6	Morning	10	10	4	0.4	0	0	4	1
PASTURE	1	2	6	07:00:00	2018.8.6	Morning	10	10	4	0.4	0	0	4	1
PASTURE	1	2	6	12:00:00	2018.8.6	Morning	10	10	4	0.4	0	0	4	1
PASTURE	1	2	7	02:00:00	2018.8.6	Morning	10	10	9	0.9	0	0	9	1
PASTURE	1	2	7	07:00:00	2018.8.6	Morning	10	10	9	0.9	1	0.111111	8	0.888889
PASTURE	1	2	7	12:00:00	2018.8.6	Morning	10	10	7	0.7	1	0.142857	6	0.857143
PASTURE	1	2	8	02:00:00	2018.8.6	Morning	10	9	2	0.222222	0	0	2	1
PASTURE	1	2	8	07:00:00	2018.8.6	Morning	10	9	2	0.222222	0	0	2	1
PASTURE	1	2	8	12:00:00	2018.8.6	Morning	10	10	2	0.2	0	0	2	1
PASTURE	1	2	9	02:00:00	2018.8.6	Morning	10	9	7	0.777778	0	0	7	1
PASTURE	1	2	9	07:00:00	2018.8.6	Morning	10	9	5	0.555556	0	0	5	1
PASTURE	1	2	9	12:00:00	2018.8.6	Morning	10	9	5	0.555556	0	0	5	1
PASTURE	1	2	10	02:00:00	2018.8.6	Morning	10	9	1	0.111111	0	0	1	1
PASTURE	1	2	10	07:00:00	2018.8.6	Morning	10	9	1	0.111111	0	0	1	1
PASTURE	1	2	10	12:00:00	2018.8.6	Morning	10	9	0	0	0	na	0	na
PASTURE	1	2	11	02:00:00	2018.8.6	Morning	10	9	1	0.111111	1	1	0	0
PASTURE	1	2	11	07:00:00	2018.8.6	Morning	10	8	3	0.375	1	0.333333	2	0.666667
PASTURE	1	2	11	12:00:00	2018.8.6	Morning	10	8	3	0.375	1	0.333333	2	0.666667
PASTURE	1	2	12	02:00:00	2018.8.6	Morning	10	8	4	0.5	1	0.25	3	0.75
PASTURE	1	2	12	07:00:00	2018.8.6	Morning	10	9	3	0.333333	0	0	3	1
PASTURE	1	2	12	12:00:00	2018.8.6	Morning	10	8	4	0.5	0	0	4	1
PASTURE	1	2	13	02:00:00	2018.8.6	Morning	10	8	7	0.875	1	0.142857	6	0.857143
PASTURE	1	2	13	07:00:00	2018.8.6	Morning	10	8	3	0.375	1	0.333333	2	0.666667
PASTURE	1	2	13	12:00:00	2018.8.6	Morning	10	8	2	0.25	1	0.5	1	0.5
PASTURE	1	2	14	02:00:00	2018.8.6	Morning	10	7	4	0.571429	1	0.25	3	0.75
PASTURE	1	2	14	07:00:00	2018.8.6	Morning	10	6	3	0.5	2	0.666667	1	0.333333
PASTURE	1	2	14	12:00:00	2018.8.6	Morning	10	7	4	0.571429	2	0.5	2	0.5
PASTURE	1	2	15	02:00:00	2018.8.6	Morning	10	8	4	0.5	2	0.5	2	0.5
PASTURE	1	2	15	07:00:00	2018.8.6	Morning	10	6	2	0.333333	0	0	2	1
PASTURE	1	2	15	12:00:00	2018.8.6	Morning	10	4	0	0	0	na	0	na
PASTURE	1	2	16	02:00:00	2018.8.6	Morning	10	5	0	0	0	na	0	na
PASTURE	1	2	16	07:00:00	2018.8.6	Morning	10	5	2	0.4	2	1	0	0
PASTURE	1	2	16	12:00:00	2018.8.6	Morning	10	8	1	0.125	1	1	0	0
PASTURE	2	1	1	02:00:00	2018.5.18	Morning	31	22	8	0.363636	1	0.125	7	0.875
PASTURE	2	1	1	07:00:00	2018.5.18	Morning	31	21	10	0.47619	1	0.1	9	0.9
PASTURE	2	1	1	12:00:00	2018.5.18	Morning	31	24	11	0.458333	1	0.0909091	10	0.909091
PASTURE	2	1	2	02:00:00	2018.5.18	Morning	31	22	2	0.0909091	0	0	2	1
PASTURE	2	1	2	07:00:00	2018.5.18	Morning	31	22	2	0.0909091	0	0	2	1
PASTURE	2	1	2	12:00:00	2018.5.18	Morning	31	26	2	0.0769231	0	0	2	1
PASTURE	2	1	3	02:00:00	2018.5.18	Morning	31	25	7	0.28	1	0.142857	6	0.857143
PASTURE	2	1	3	07:00:00	2018.5.18	Morning	31	27	3	0.111111	0	0	3	1
PASTURE	2	1	3	12:00:00	2018.5.18	Morning	31	25	5	0.2	0	0	5	1
PASTURE	2	1	4	02:00:00	2018.5.18	Morning	31	22	3	0.136364	1	0.333333	2	0.666667
PASTURE	2	1	4	07:00:00	2018.5.18	Morning	31	22	1	0.0454545	0	0	1	1
PASTURE	2	1	4	12:00:00	2018.5.18	Morning	31	23	1	0.0434783	0	0	1	1
PASTURE	2	1	5	02:00:00	2018.5.18	Morning	31	25	3	0.12	0	0	3	1
PASTURE	2	1	5	07:00:00	2018.5.18	Morning	31	25	2	0.08	0	0	2	1
PASTURE	2	1	5	12:00:00	2018.5.18	Morning	31	25	3	0.12	0	0	3	1
PASTURE	2	1	6	02:00:00	2018.5.18	Morning	31	23	4	0.173913	1	0.25	3	0.75
PASTURE	2	1	6	07:00:00	2018.5.18	Morning	31	25	5	0.2	2	0.4	3	0.6
PASTURE	2	1	6	12:00:00	2018.5.18	Morning	31	26	2	0.0769231	0	0	2	1
PASTURE	2	1	7	02:00:00	2018.5.18	Morning	31	27	3	0.111111	0	0	3	1
PASTURE	2	1	7	07:00:00	2018.5.18	Morning	31	26	2	0.0769231	0	0	2	1
PASTURE	2	1	7	12:00:00	2018.5.18	Morning	31	24	2	0.0833333	0	0	2	1
PASTURE	2	1	8	02:00:00	2018.5.18	Morning	31	24	13	0.541667	0	0	13	1
PASTURE	2	1	8	07:00:00	2018.5.18	Morning	31	25	10	0.4	0	0	10	1
PASTURE	2	1	8	12:00:00	2018.5.18	Morning	31	25	8	0.32	0	0	8	1
PASTURE	2	1	9	02:00:00	2018.5.18	Morning	31	22	2	0.0909091	0	0	2	1
PASTURE	2	1	9	07:00:00	2018.5.18	Morning	31	18	1	0.0555556	0	0	1	1
PASTURE	2	1	9	12:00:00	2018.5.18	Morning	31	20	3	0.15	0	0	3	1
PASTURE	2	1	10	02:00:00	2018.5.18	Morning	31	18	3	0.166667	0	0	3	1
PASTURE	2	1	10	07:00:00	2018.5.18	Morning	31	13	2	0.153846	0	0	2	1
PASTURE	2	1	10	12:00:00	2018.5.18	Morning	31	15	4	0.266667	0	0	4	1
PASTURE	2	1	11	02:00:00	2018.5.18	Morning	31	16	1	0.0625	0	0	1	1
PASTURE	2	1	11	07:00:00	2018.5.18	Morning	31	16	1	0.0625	0	0	1	1
PASTURE	2	1	11	12:00:00	2018.5.18	Morning	31	14	0	0	0	na	0	na
PASTURE	2	1	12	02:00:00	2018.5.18	Morning	31	19	2	0.105263	0	0	2	1
PASTURE	2	1	12	07:00:00	2018.5.18	Morning	31	16	2	0.125	0	0	2	1
PASTURE	2	1	12	12:00:00	2018.5.18	Morning	31	20	2	0.1	0	0	2	1
PASTURE	2	1	13	02:00:00	2018.5.18	Morning	31	24	8	0.333333	0	0	8	1
PASTURE	2	1	13	07:00:00	2018.5.18	Morning	31	24	8	0.333333	2	0.25	6	0.75
PASTURE	2	1	13	12:00:00	2018.5.18	Morning	31	27	7	0.259259	0	0	7	1
PASTURE	2	1	14	02:00:00	2018.5.18	Morning	31	22	7	0.318182	0	0	7	1
PASTURE	2	1	14	07:00:00	2018.5.18	Morning	31	23	9	0.391304	0	0	9	1
PASTURE	2	1	14	12:00:00	2018.5.18	Morning	31	24	7	0.291667	0	0	7	1
PASTURE	2	1	15	02:00:00	2018.5.18	Morning	31	22	12	0.545455	0	0	12	1
PASTURE	2	1	15	07:00:00	2018.5.18	Morning	31	24	14	0.583333	0	0	14	1
PASTURE	2	1	15	12:00:00	2018.5.18	Morning	31	22	9	0.409091	0	0	9	1
PASTURE	2	1	16	02:00:00	2018.5.18	Morning	31	24	4	0.166667	0	0	4	1
PASTURE	2	1	16	07:00:00	2018.5.18	Morning	31	23	2	0.0869565	0	0	2	1
PASTURE	2	1	16	12:00:00	2018.5.18	Morning	31	25	1	0.04	0	0	1	1
PASTURE	2	2	1	02:00:00	2018.6.18	Afternoon	29	25	0	0	0	na	0	na
PASTURE	2	2	1	07:00:00	2018.6.18	Afternoon	29	25	0	0	0	na	0	na
PASTURE	2	2	1	12:00:00	2018.6.18	Afternoon	29	26	0	0	0	na	0	na
PASTURE	2	2	2	02:00:00	2018.6.18	Afternoon	29	25	0	0	0	na	0	na
PASTURE	2	2	2	07:00:00	2018.6.18	Afternoon	29	16	0	0	0	na	0	na
PASTURE	2	2	2	12:00:00	2018.6.18	Afternoon	29	21	0	0	0	na	0	na
PASTURE	2	2	3	02:00:00	2018.6.18	Afternoon	29	17	0	0	0	na	0	na
PASTURE	2	2	3	07:00:00	2018.6.18	Afternoon	29	23	0	0	0	na	0	na
PASTURE	2	2	3	12:00:00	2018.6.18	Afternoon	29	25	0	0	0	na	0	na
PASTURE	2	2	4	02:00:00	2018.6.18	Afternoon	29	23	0	0	0	na	0	na
PASTURE	2	2	4	07:00:00	2018.6.18	Afternoon	29	22	0	0	0	na	0	na
PASTURE	2	2	4	12:00:00	2018.6.18	Afternoon	29	23	0	0	0	na	0	na
PASTURE	2	2	5	02:00:00	2018.6.18	Afternoon	29	25	0	0	0	na	0	na
PASTURE	2	2	5	07:00:00	2018.6.18	Afternoon	29	24	8	0.333333	3	0.375	5	0.625
PASTURE	2	2	5	12:00:00	2018.6.18	Afternoon	29	24	4	0.166667	2	0.5	2	0.5
PASTURE	2	2	6	02:00:00	2018.6.18	Afternoon	29	29	6	0.206897	1	0.166667	5	0.833333
PASTURE	2	2	6	07:00:00	2018.6.18	Afternoon	29	28	10	0.357143	6	0.6	4	0.4
PASTURE	2	2	6	12:00:00	2018.6.18	Afternoon	29	26	13	0.5	7	0.538462	6	0.461538
PASTURE	2	2	7	02:00:00	2018.6.18	Afternoon	29	29	10	0.344828	6	0.6	4	0.4
PASTURE	2	2	7	07:00:00	2018.6.18	Afternoon	29	29	10	0.344828	3	0.3	7	0.7
PASTURE	2	2	7	12:00:00	2018.6.18	Afternoon	29	26	11	0.423077	4	0.363636	7	0.636364
PASTURE	2	2	8	02:00:00	2018.6.18	Afternoon	29	28	6	0.214286	5	0.833333	1	0.166667
PASTURE	2	2	8	07:00:00	2018.6.18	Afternoon	29	27	1	0.037037	0	0	1	1
PASTURE	2	2	8	12:00:00	2018.6.18	Afternoon	29	27	0	0	0	na	0	na
PASTURE	2	2	9	02:00:00	2018.6.18	Afternoon	29	26	9	0.346154	2	0.222222	7	0.777778
PASTURE	2	2	9	07:00:00	2018.6.18	Afternoon	29	22	8	0.363636	2	0.25	6	0.75
PASTURE	2	2	9	12:00:00	2018.6.18	Afternoon	29	19	8	0.421053	2	0.25	6	0.75
PASTURE	2	2	10	02:00:00	2018.6.18	Afternoon	29	18	9	0.5	4	0.444444	5	0.555556
PASTURE	2	2	10	07:00:00	2018.6.18	Afternoon	29	25	11	0.44	4	0.363636	7	0.636364
PASTURE	2	2	10	12:00:00	2018.6.18	Afternoon	29	19	5	0.263158	2	0.4	3	0.6
PASTURE	2	2	11	02:00:00	2018.6.18	Afternoon	29	15	0	0	0	na	0	na
PASTURE	2	2	11	07:00:00	2018.6.18	Afternoon	29	24	0	0	0	na	0	na
PASTURE	2	2	11	12:00:00	2018.6.18	Afternoon	29	18	0	0	0	na	0	na
PASTURE	2	2	12	02:00:00	2018.6.18	Afternoon	29	17	0	0	0	na	0	na
PASTURE	2	2	12	07:00:00	2018.6.18	Afternoon	29	21	0	0	0	na	0	na
PASTURE	2	2	12	12:00:00	2018.6.18	Afternoon	29	27	0	0	0	na	0	na
PASTURE	2	2	13	02:00:00	2018.6.18	Afternoon	29	26	0	0	0	na	0	na
PASTURE	2	2	13	07:00:00	2018.6.18	Afternoon	29	27	0	0	0	na	0	na
PASTURE	2	2	13	12:00:00	2018.6.18	Afternoon	29	23	0	0	0	na	0	na
PASTURE	2	2	14	02:00:00	2018.6.18	Afternoon	29	17	0	0	0	na	0	na
PASTURE	2	2	14	07:00:00	2018.6.18	Afternoon	29	25	0	0	0	na	0	na
PASTURE	2	2	14	12:00:00	2018.6.18	Afternoon	29	28	0	0	0	na	0	na
PASTURE	2	2	15	02:00:00	2018.6.18	Afternoon	29	21	1	0.047619	0	0	1	1
PASTURE	2	2	15	07:00:00	2018.6.18	Afternoon	29	21	1	0.047619	0	0	1	1
PASTURE	2	2	15	12:00:00	2018.6.18	Afternoon	29	28	0	0	0	na	0	na
PASTURE	2	2	16	02:00:00	2018.6.18	Afternoon	29	20	0	0	0	na	0	na
PASTURE	2	2	16	07:00:00	2018.6.18	Afternoon	29	15	0	0	0	na	0	na
PASTURE	2	2	16	12:00:00	2018.6.18	Afternoon	29	20	0	0	0	na	0	na
PASTURE	3	1	1	02:00:00	2018.4.30	Morning	21	15	0	0	0	na	0	na
PASTURE	3	1	1	07:00:00	2018.4.30	Morning	21	16	0	0	0	na	0	na
PASTURE	3	1	1	12:00:00	2018.4.30	Morning	21	20	0	0	0	na	0	na
PASTURE	3	1	2	02:00:00	2018.4.30	Morning	21	12	0	0	0	na	0	na
PASTURE	3	1	2	07:00:00	2018.4.30	Morning	21	20	0	0	0	na	0	na
PASTURE	3	1	2	12:00:00	2018.4.30	Morning	21	20	0	0	0	na	0	na
PASTURE	3	1	3	02:00:00	2018.4.30	Morning	21	19	0	0	0	na	0	na
PASTURE	3	1	3	07:00:00	2018.4.30	Morning	21	19	0	0	0	na	0	na
PASTURE	3	1	3	12:00:00	2018.4.30	Morning	21	15	0	0	0	na	0	na
PASTURE	3	1	4	02:00:00	2018.4.30	Morning	11	11	0	0	0	na	0	na
PASTURE	3	1	4	07:00:00	2018.4.30	Morning	18	18	0	0	0	na	0	na
PASTURE	3	1	4	12:00:00	2018.4.30	Morning	15	15	0	0	0	na	0	na
PASTURE	3	1	5	02:00:00	2018.4.30	Morning	20	18	0	0	0	na	0	na
PASTURE	3	1	5	07:00:00	2018.4.30	Morning	20	20	0	0	0	na	0	na
PASTURE	3	1	5	12:00:00	2018.4.30	Morning	20	16	0	0	0	na	0	na
PASTURE	3	1	6	02:00:00	2018.4.30	Morning	20	12	0	0	0	na	0	na
PASTURE	3	1	6	07:00:00	2018.4.30	Morning	20	17	0	0	0	na	0	na
PASTURE	3	1	6	12:00:00	2018.4.30	Morning	20	20	0	0	0	na	0	na
PASTURE	3	1	7	02:00:00	2018.4.30	Morning	20	10	0	0	0	na	0	na
PASTURE	3	1	7	07:00:00	2018.4.30	Morning	20	16	0	0	0	na	0	na
PASTURE	3	1	7	12:00:00	2018.4.30	Morning	20	19	0	0	0	na	0	na
PASTURE	3	1	8	02:00:00	2018.4.30	Morning	20	20	0	0	0	na	0	na
PASTURE	3	1	8	07:00:00	2018.4.30	Morning	20	15	0	0	0	na	0	na
PASTURE	3	1	8	12:00:00	2018.4.30	Morning	20	19	0	0	0	na	0	na
PASTURE	3	1	9	02:00:00	2018.4.30	Morning	20	9	0	0	0	na	0	na
PASTURE	3	1	9	07:00:00	2018.4.30	Morning	20	11	0	0	0	na	0	na
PASTURE	3	1	9	12:00:00	2018.4.30	Morning	20	20	0	0	0	na	0	na
PASTURE	3	1	10	02:00:00	2018.4.30	Morning	20	18	0	0	0	na	0	na
PASTURE	3	1	10	07:00:00	2018.4.30	Morning	20	20	1	0.05	0	0	1	1
PASTURE	3	1	10	12:00:00	2018.4.30	Morning	20	14	1	0.0714286	1	1	0	0
PASTURE	3	1	11	02:00:00	2018.4.30	Morning	20	19	1	0.0526316	1	1	0	0
PASTURE	3	1	11	07:00:00	2018.4.30	Morning	20	19	0	0	0	na	0	na
PASTURE	3	1	11	12:00:00	2018.4.30	Morning	20	19	0	0	0	na	0	na
PASTURE	3	1	12	02:00:00	2018.4.30	Morning	20	12	0	0	0	na	0	na
PASTURE	3	1	12	07:00:00	2018.4.30	Morning	20	20	0	0	0	na	0	na
PASTURE	3	1	12	12:00:00	2018.4.30	Morning	20	20	0	0	0	na	0	na
PASTURE	3	1	13	02:00:00	2018.4.30	Morning	20	12	2	0.166667	2	1	0	0
PASTURE	3	1	13	07:00:00	2018.4.30	Morning	20	20	0	0	0	na	0	na
PASTURE	3	1	13	12:00:00	2018.4.30	Morning	20	20	0	0	0	na	0	na
PASTURE	3	1	14	02:00:00	2018.4.30	Morning	20	17	0	0	0	na	0	na
PASTURE	3	1	14	07:00:00	2018.4.30	Morning	20	20	2	0.1	1	0.5	1	0.5
PASTURE	3	1	14	12:00:00	2018.4.30	Morning	20	20	1	0.05	1	1	0	0
PASTURE	3	1	15	02:00:00	2018.4.30	Morning	20	18	2	0.111111	1	0.5	1	0.5
PASTURE	3	1	15	07:00:00	2018.4.30	Morning	20	18	1	0.0555556	0	0	1	1
PASTURE	3	1	15	12:00:00	2018.4.30	Morning	20	20	3	0.15	2	0.666667	1	0.333333
PASTURE	3	1	16	02:00:00	2018.4.30	Morning	20	7	0	0	0	na	0	na
PASTURE	3	1	16	07:00:00	2018.4.30	Morning	20	8	3	0.375	1	0.333333	2	0.666667
PASTURE	3	1	16	12:00:00	2018.4.30	Morning	20	17	0	0	0	na	0	na
PASTURE	3	2	1	02:00:00	2018.6.11	Afternoon	21	17	1	0.0588235	1	1	0	0
PASTURE	3	2	1	07:00:00	2018.6.11	Afternoon	21	17	0	0	0	na	0	na
PASTURE	3	2	1	12:00:00	2018.6.11	Afternoon	21	16	0	0	0	na	0	na
PASTURE	3	2	2	02:00:00	2018.6.11	Afternoon	21	19	0	0	0	na	0	na
PASTURE	3	2	2	07:00:00	2018.6.11	Afternoon	21	20	0	0	0	na	0	na
PASTURE	3	2	2	12:00:00	2018.6.11	Afternoon	21	21	2	0.0952381	2	1	0	0
PASTURE	3	2	3	02:00:00	2018.6.11	Afternoon	21	19	1	0.0526316	1	1	0	0
PASTURE	3	2	3	07:00:00	2018.6.11	Afternoon	21	18	0	0	0	na	0	na
PASTURE	3	2	3	12:00:00	2018.6.11	Afternoon	21	18	0	0	0	na	0	na
PASTURE	3	2	4	02:00:00	2018.6.11	Afternoon	21	19	1	0.0526316	1	1	0	0
PASTURE	3	2	4	07:00:00	2018.6.11	Afternoon	21	21	0	0	0	na	0	na
PASTURE	3	2	4	12:00:00	2018.6.11	Afternoon	21	16	0	0	0	na	0	na
PASTURE	3	2	5	02:00:00	2018.6.11	Afternoon	21	15	0	0	0	na	0	na
PASTURE	3	2	5	07:00:00	2018.6.11	Afternoon	21	14	0	0	0	na	0	na
PASTURE	3	2	5	12:00:00	2018.6.11	Afternoon	21	11	0	0	0	na	0	na
PASTURE	3	2	6	02:00:00	2018.6.11	Afternoon	21	17	0	0	0	na	0	na
PASTURE	3	2	6	07:00:00	2018.6.11	Afternoon	21	15	0	0	0	na	0	na
PASTURE	3	2	6	12:00:00	2018.6.11	Afternoon	21	11	0	0	0	na	0	na
PASTURE	3	2	7	02:00:00	2018.6.11	Afternoon	21	8	0	0	0	na	0	na
PASTURE	3	2	7	07:00:00	2018.6.11	Afternoon	21	9	0	0	0	na	0	na
PASTURE	3	2	7	12:00:00	2018.6.11	Afternoon	21	12	0	0	0	na	0	na
PASTURE	3	2	8	02:00:00	2018.6.11	Afternoon	21	17	0	0	0	na	0	na
PASTURE	3	2	8	07:00:00	2018.6.11	Afternoon	21	19	0	0	0	na	0	na
PASTURE	3	2	8	12:00:00	2018.6.11	Afternoon	21	17	0	0	0	na	0	na
PASTURE	3	2	9	02:00:00	2018.6.11	Afternoon	21	20	0	0	0	na	0	na
PASTURE	3	2	9	07:00:00	2018.6.11	Afternoon	21	12	0	0	0	na	0	na
PASTURE	3	2	9	12:00:00	2018.6.11	Afternoon	21	20	0	0	0	na	0	na
PASTURE	3	2	10	02:00:00	2018.6.11	Afternoon	21	8	0	0	0	na	0	na
PASTURE	3	2	10	07:00:00	2018.6.11	Afternoon	21	17	0	0	0	na	0	na
PASTURE	3	2	10	12:00:00	2018.6.11	Afternoon	21	7	0	0	0	na	0	na
PASTURE	3	2	11	02:00:00	2018.6.11	Afternoon	21	20	0	0	0	na	0	na
PASTURE	3	2	11	07:00:00	2018.6.11	Afternoon	21	18	0	0	0	na	0	na
PASTURE	3	2	11	12:00:00	2018.6.11	Afternoon	21	21	0	0	0	na	0	na
PASTURE	3	2	12	02:00:00	2018.6.11	Afternoon	21	18	0	0	0	na	0	na
PASTURE	3	2	12	07:00:00	2018.6.11	Afternoon	21	12	0	0	0	na	0	na
PASTURE	3	2	12	12:00:00	2018.6.11	Afternoon	21	15	0	0	0	na	0	na
PASTURE	3	2	13	02:00:00	2018.6.11	Afternoon	21	20	0	0	0	na	0	na
PASTURE	3	2	13	07:00:00	2018.6.11	Afternoon	21	12	0	0	0	na	0	na
PASTURE	3	2	13	12:00:00	2018.6.11	Afternoon	21	20	0	0	0	na	0	na
PASTURE	3	2	14	02:00:00	2018.6.11	Afternoon	21	18	0	0	0	na	0	na
PASTURE	3	2	14	07:00:00	2018.6.11	Afternoon	21	18	0	0	0	na	0	na
PASTURE	3	2	14	12:00:00	2018.6.11	Afternoon	21	19	0	0	0	na	0	na
PASTURE	3	2	15	02:00:00	2018.6.11	Afternoon	21	18	0	0	0	na	0	na
PASTURE	3	2	15	07:00:00	2018.6.11	Afternoon	21	20	0	0	0	na	0	na
PASTURE	3	2	15	12:00:00	2018.6.11	Afternoon	21	15	0	0	0	na	0	na
PASTURE	3	2	16	02:00:00	2018.6.11	Afternoon	21	18	0	0	0	na	0	na
PASTURE	3	2	16	07:00:00	2018.6.11	Afternoon	21	20	0	0	0	na	0	na
PASTURE	3	2	16	12:00:00	2018.6.11	Afternoon	21	21	0	0	0	na	0	na
SEMI	4	1	1	02:00:00	2018.4.22	Morning	9	9	5	0.555556	5	1	0	0
SEMI	4	1	1	07:00:00	2018.4.22	Morning	9	9	2	0.222222	2	1	0	0
SEMI	4	1	1	12:00:00	2018.4.22	Morning	9	9	1	0.111111	1	1	0	0
SEMI	4	1	2	02:00:00	2018.4.22	Morning	6	6	2	0.333333	1	0.5	1	0.5
SEMI	4	1	2	07:00:00	2018.4.22	Morning	6	6	3	0.5	1	0.333333	2	0.666667
SEMI	4	1	2	12:00:00	2018.4.22	Morning	6	6	2	0.333333	1	0.5	1	0.5
SEMI	4	1	3	02:00:00	2018.4.22	Morning	9	9	1	0.111111	1	1	0	0
SEMI	4	1	3	07:00:00	2018.4.22	Morning	9	9	1	0.111111	0	0	1	1
SEMI	4	1	3	12:00:00	2018.4.22	Morning	9	9	3	0.333333	1	0.333333	2	0.666667
SEMI	4	1	4	02:00:00	2018.4.22	Morning	9	9	0	0	0	na	0	na
SEMI	4	1	4	07:00:00	2018.4.22	Morning	9	9	0	0	0	na	0	na
SEMI	4	1	4	12:00:00	2018.4.22	Morning	9	9	3	0.333333	1	0.333333	2	0.666667
SEMI	4	1	5	02:00:00	2018.4.22	Morning	9	9	0	0	0	na	0	na
SEMI	4	1	5	07:00:00	2018.4.22	Morning	9	9	2	0.222222	1	0.5	1	0.5
SEMI	4	1	5	12:00:00	2018.4.22	Morning	9	9	0	0	0	na	0	na
SEMI	4	1	6	02:00:00	2018.4.22	Morning	9	9	1	0.111111	0	0	1	1
SEMI	4	1	6	07:00:00	2018.4.22	Morning	9	9	3	0.333333	0	0	3	1
SEMI	4	1	6	12:00:00	2018.4.22	Morning	9	9	2	0.222222	2	1	0	0
SEMI	4	1	7	02:00:00	2018.4.22	Morning	9	7	2	0.285714	2	1	0	0
SEMI	4	1	7	07:00:00	2018.4.22	Morning	9	6	2	0.333333	2	1	0	0
SEMI	4	1	7	12:00:00	2018.4.22	Morning	9	9	3	0.333333	0	0	3	1
SEMI	4	1	8	02:00:00	2018.4.22	Morning	9	9	0	0	0	na	0	na
SEMI	4	1	8	07:00:00	2018.4.22	Morning	9	9	1	0.111111	1	1	0	0
SEMI	4	1	8	12:00:00	2018.4.22	Morning	9	8	1	0.125	1	1	0	0
SEMI	4	1	9	02:00:00	2018.4.22	Morning	9	9	0	0	0	na	0	na
SEMI	4	1	9	07:00:00	2018.4.22	Morning	9	9	0	0	0	na	0	na
SEMI	4	1	9	12:00:00	2018.4.22	Morning	9	9	2	0.222222	0	0	2	1
SEMI	4	1	10	02:00:00	2018.4.22	Morning	9	9	1	0.111111	1	1	0	0
SEMI	4	1	10	07:00:00	2018.4.22	Morning	9	9	1	0.111111	0	0	1	1
SEMI	4	1	10	12:00:00	2018.4.22	Morning	9	8	1	0.125	0	0	1	1
SEMI	4	1	11	02:00:00	2018.4.22	Morning	9	9	1	0.111111	1	1	0	0
SEMI	4	1	11	07:00:00	2018.4.22	Morning	9	9	1	0.111111	1	1	0	0
SEMI	4	1	11	12:00:00	2018.4.22	Morning	9	8	1	0.125	1	1	0	0
SEMI	4	1	12	02:00:00	2018.4.22	Morning	9	9	0	0	0	na	0	na
SEMI	4	1	12	07:00:00	2018.4.22	Morning	9	9	0	0	0	na	0	na
SEMI	4	1	12	12:00:00	2018.4.22	Morning	9	9	0	0	0	na	0	na
SEMI	4	1	13	02:00:00	2018.4.22	Morning	9	8	2	0.25	0	0	2	1
SEMI	4	1	13	07:00:00	2018.4.22	Morning	9	9	2	0.222222	1	0.5	1	0.5
SEMI	4	1	13	12:00:00	2018.4.22	Morning	9	9	1	0.111111	0	0	1	1
SEMI	4	1	14	02:00:00	2018.4.22	Morning	9	9	0	0	0	na	0	na
SEMI	4	1	14	07:00:00	2018.4.22	Morning	9	9	0	0	0	na	0	na
SEMI	4	1	14	12:00:00	2018.4.22	Morning	9	9	2	0.222222	0	0	2	1
SEMI	4	1	15	02:00:00	2018.4.22	Morning	9	9	0	0	0	na	0	na
SEMI	4	1	15	07:00:00	2018.4.22	Morning	9	9	2	0.222222	0	0	2	1
SEMI	4	1	15	12:00:00	2018.4.22	Morning	9	9	3	0.333333	0	0	3	1
SEMI	4	1	16	02:00:00	2018.4.22	Morning	9	9	5	0.555556	5	1	0	0
SEMI	4	1	16	07:00:00	2018.4.22	Morning	9	9	2	0.222222	0	0	2	1
SEMI	4	1	16	12:00:00	2018.4.22	Morning	9	9	6	0.666667	0	0	6	1
SEMI	4	2	1	02:00:00	2018.5.20	Afternoon	9	8	2	0.25	2	1	0	0
SEMI	4	2	1	07:00:00	2018.5.20	Afternoon	9	9	0	0	0	na	0	na
SEMI	4	2	1	12:00:00	2018.5.20	Afternoon	9	9	2	0.222222	2	1	0	0
SEMI	4	2	2	02:00:00	2018.5.20	Afternoon	9	9	3	0.333333	3	1	0	0
SEMI	4	2	2	07:00:00	2018.5.20	Afternoon	9	9	2	0.222222	0	0	2	1
SEMI	4	2	2	12:00:00	2018.5.20	Afternoon	9	9	1	0.111111	0	0	1	1
SEMI	4	2	3	02:00:00	2018.5.20	Afternoon	9	9	0	0	0	na	0	na
SEMI	4	2	3	07:00:00	2018.5.20	Afternoon	9	9	1	0.111111	0	0	1	1
SEMI	4	2	3	12:00:00	2018.5.20	Afternoon	9	9	1	0.111111	0	0	1	1
SEMI	4	2	4	02:00:00	2018.5.20	Afternoon	9	9	4	0.444444	4	1	0	0
SEMI	4	2	4	07:00:00	2018.5.20	Afternoon	9	9	2	0.222222	2	1	0	0
SEMI	4	2	5	02:00:00	2018.5.20	Afternoon	9	9	4	0.444444	4	1	0	0
SEMI	4	2	5	07:00:00	2018.5.20	Afternoon	9	9	1	0.111111	1	1	0	0
SEMI	4	2	5	12:00:00	2018.5.20	Afternoon	9	9	4	0.444444	0	0	4	1
SEMI	4	2	6	02:00:00	2018.5.20	Afternoon	9	9	2	0.222222	0	0	2	1
SEMI	4	2	6	07:00:00	2018.5.20	Afternoon	9	9	1	0.111111	0	0	1	1
SEMI	4	2	6	12:00:00	2018.5.20	Afternoon	9	8	0	0	0	na	0	na
SEMI	4	2	7	02:00:00	2018.5.20	Afternoon	9	8	2	0.25	2	1	0	0
SEMI	4	2	7	07:00:00	2018.5.20	Afternoon	9	8	2	0.25	2	1	0	0
SEMI	4	2	7	12:00:00	2018.5.20	Afternoon	9	8	3	0.375	3	1	0	0
SEMI	4	2	8	02:00:00	2018.5.20	Afternoon	9	8	0	0	0	na	0	na
SEMI	4	2	8	07:00:00	2018.5.20	Afternoon	9	9	1	0.111111	1	1	0	0
SEMI	4	2	8	12:00:00	2018.5.20	Afternoon	9	7	0	0	0	na	0	na
SEMI	4	2	9	02:00:00	2018.5.20	Afternoon	9	9	2	0.222222	0	0	2	1
SEMI	4	2	9	07:00:00	2018.5.20	Afternoon	9	9	0	0	0	na	0	na
SEMI	4	2	9	12:00:00	2018.5.20	Afternoon	9	9	2	0.222222	0	0	2	1
SEMI	4	2	10	02:00:00	2018.5.20	Afternoon	9	9	4	0.444444	0	0	4	1
SEMI	4	2	10	07:00:00	2018.5.20	Afternoon	9	9	3	0.333333	0	0	3	1
SEMI	4	2	10	12:00:00	2018.5.20	Afternoon	9	9	2	0.222222	0	0	2	1
SEMI	4	2	11	02:00:00	2018.5.20	Afternoon	9	9	5	0.555556	3	0.6	2	0.4
SEMI	4	2	11	07:00:00	2018.5.20	Afternoon	9	9	1	0.111111	1	1	0	0
SEMI	4	2	11	12:00:00	2018.5.20	Afternoon	9	9	1	0.111111	0	0	1	1
SEMI	4	2	12	02:00:00	2018.5.20	Afternoon	9	9	4	0.444444	1	0.25	3	0.75
SEMI	4	2	12	07:00:00	2018.5.20	Afternoon	9	9	7	0.777778	1	0.142857	6	0.857143
SEMI	4	2	12	12:00:00	2018.5.20	Afternoon	9	9	5	0.555556	0	0	5	1
SEMI	4	2	13	02:00:00	2018.5.20	Afternoon	9	9	5	0.555556	1	0.2	4	0.8
SEMI	4	2	13	07:00:00	2018.5.20	Afternoon	9	9	7	0.777778	1	0.142857	6	0.857143
SEMI	4	2	13	12:00:00	2018.5.20	Afternoon	9	9	6	0.666667	1	0.166667	5	0.833333
SEMI	4	2	14	02:00:00	2018.5.20	Afternoon	9	9	0	0	0	na	0	na
SEMI	4	2	14	07:00:00	2018.5.20	Afternoon	9	9	4	0.444444	1	0.25	3	0.75
SEMI	4	2	14	12:00:00	2018.5.20	Afternoon	9	9	5	0.555556	1	0.2	4	0.8
SEMI	4	2	15	02:00:00	2018.5.20	Afternoon	9	9	3	0.333333	0	0	3	1
SEMI	4	2	15	07:00:00	2018.5.20	Afternoon	9	9	2	0.222222	0	0	2	1
SEMI	4	2	15	12:00:00	2018.5.20	Afternoon	9	9	4	0.444444	0	0	4	1
SEMI	4	2	16	02:00:00	2018.5.20	Afternoon	9	9	6	0.666667	3	0.5	3	0.5
SEMI	4	2	16	07:00:00	2018.5.20	Afternoon	9	9	2	0.222222	1	0.5	1	0.5
SEMI	4	2	16	12:00:00	2018.5.20	Afternoon	9	9	3	0.333333	1	0.333333	2	0.666667
SEMI	5	1	1	02:00:00	2018.5.2	Afternoon	5	5	4	0.8	0	0	4	1
SEMI	5	1	1	07:00:00	2018.5.2	Afternoon	5	5	3	0.6	0	0	3	1
SEMI	5	1	1	12:00:00	2018.5.2	Afternoon	5	5	4	0.8	0	0	4	1
SEMI	5	1	2	02:00:00	2018.5.2	Afternoon	5	5	3	0.6	0	0	3	1
SEMI	5	1	2	07:00:00	2018.5.2	Afternoon	5	5	1	0.2	0	0	1	1
SEMI	5	1	2	12:00:00	2018.5.2	Afternoon	5	5	3	0.6	0	0	3	1
SEMI	5	1	3	02:00:00	2018.5.2	Afternoon	6	6	2	0.333333	0	0	2	1
SEMI	5	1	3	07:00:00	2018.5.2	Afternoon	6	6	2	0.333333	0	0	2	1
SEMI	5	1	3	12:00:00	2018.5.2	Afternoon	6	6	2	0.333333	0	0	2	1
SEMI	5	1	4	02:00:00	2018.5.2	Afternoon	5	5	4	0.8	0	0	4	1
SEMI	5	1	4	07:00:00	2018.5.2	Afternoon	5	5	3	0.6	0	0	3	1
SEMI	5	1	4	12:00:00	2018.5.2	Afternoon	5	5	2	0.4	0	0	2	1
SEMI	5	1	5	02:00:00	2018.5.2	Afternoon	5	5	3	0.6	0	0	3	1
SEMI	5	1	5	07:00:00	2018.5.2	Afternoon	5	5	4	0.8	0	0	4	1
SEMI	5	1	5	12:00:00	2018.5.2	Afternoon	5	5	3	0.6	0	0	3	1
SEMI	5	1	6	02:00:00	2018.5.2	Afternoon	5	5	3	0.6	0	0	3	1
SEMI	5	1	6	07:00:00	2018.5.2	Afternoon	5	5	3	0.6	0	0	3	1
SEMI	5	1	6	12:00:00	2018.5.2	Afternoon	5	5	2	0.4	0	0	2	1
SEMI	5	1	7	02:00:00	2018.5.2	Afternoon	5	5	3	0.6	2	0.666667	1	0.333333
SEMI	5	1	7	07:00:00	2018.5.2	Afternoon	5	5	1	0.2	1	1	0	0
SEMI	5	1	7	12:00:00	2018.5.2	Afternoon	5	5	2	0.4	2	1	0	0
SEMI	5	1	8	02:00:00	2018.5.2	Afternoon	5	5	0	0	0	na	0	na
SEMI	5	1	8	07:00:00	2018.5.2	Afternoon	5	5	0	0	0	na	0	na
SEMI	5	1	8	12:00:00	2018.5.2	Afternoon	5	5	1	0.2	1	1	0	0
SEMI	5	1	9	02:00:00	2018.5.2	Afternoon	5	5	3	0.6	0	0	3	1
SEMI	5	1	9	07:00:00	2018.5.2	Afternoon	5	5	1	0.2	0	0	1	1
SEMI	5	1	9	12:00:00	2018.5.2	Afternoon	5	5	3	0.6	0	0	3	1
SEMI	5	1	10	02:00:00	2018.5.2	Afternoon	5	5	1	0.2	1	1	0	0
SEMI	5	1	10	07:00:00	2018.5.2	Afternoon	5	5	1	0.2	1	1	0	0
SEMI	5	1	10	12:00:00	2018.5.2	Afternoon	5	5	1	0.2	1	1	0	0
SEMI	5	1	11	02:00:00	2018.5.2	Afternoon	5	5	1	0.2	1	1	0	0
SEMI	5	1	11	07:00:00	2018.5.2	Afternoon	5	5	1	0.2	1	1	0	0
SEMI	5	1	11	12:00:00	2018.5.2	Afternoon	5	5	0	0	0	na	0	na
SEMI	5	1	12	02:00:00	2018.5.2	Afternoon	5	5	1	0.2	0	0	1	1
SEMI	5	1	12	07:00:00	2018.5.2	Afternoon	5	5	0	0	0	na	0	na
SEMI	5	1	12	12:00:00	2018.5.2	Afternoon	5	5	0	0	0	na	0	na
SEMI	5	1	13	02:00:00	2018.5.2	Afternoon	6	6	0	0	0	na	0	na
SEMI	5	1	13	07:00:00	2018.5.2	Afternoon	6	6	0	0	0	na	0	na
SEMI	5	1	13	12:00:00	2018.5.2	Afternoon	6	6	0	0	0	na	0	na
SEMI	5	1	14	02:00:00	2018.5.2	Afternoon	6	6	3	0.5	3	1	0	0
SEMI	5	1	14	07:00:00	2018.5.2	Afternoon	6	6	1	0.166667	1	1	0	0
SEMI	5	1	14	12:00:00	2018.5.2	Afternoon	6	6	0	0	0	na	0	na
SEMI	5	1	15	02:00:00	2018.5.2	Afternoon	6	6	1	0.166667	1	1	0	0
SEMI	5	1	15	07:00:00	2018.5.2	Afternoon	6	6	0	0	0	na	0	na
SEMI	5	1	15	12:00:00	2018.5.2	Afternoon	6	6	0	0	0	na	0	na
SEMI	5	2	1	02:00:00	2018.5.24	Morning	6	6	0	0	0	na	0	na
SEMI	5	2	1	07:00:00	2018.5.24	Morning	6	6	3	0.5	3	1	0	0
SEMI	5	2	1	12:00:00	2018.5.24	Morning	6	6	0	0	0	na	0	na
SEMI	5	2	2	02:00:00	2018.5.24	Morning	6	5	0	0	0	na	0	na
SEMI	5	2	2	07:00:00	2018.5.24	Morning	6	6	1	0.166667	1	1	0	0
SEMI	5	2	2	12:00:00	2018.5.24	Morning	6	5	3	0.6	0	0	3	1
SEMI	5	2	3	02:00:00	2018.5.24	Morning	6	6	4	0.666667	1	0.25	3	0.75
SEMI	5	2	3	07:00:00	2018.5.24	Morning	6	6	4	0.666667	0	0	4	1
SEMI	5	2	3	12:00:00	2018.5.24	Morning	6	6	4	0.666667	0	0	4	1
SEMI	5	2	4	02:00:00	2018.5.24	Morning	6	6	0	0	0	na	0	na
SEMI	5	2	4	07:00:00	2018.5.24	Morning	6	5	0	0	0	na	0	na
SEMI	5	2	4	12:00:00	2018.5.24	Morning	6	6	3	0.5	0	0	3	1
SEMI	5	2	5	02:00:00	2018.5.24	Morning	6	6	4	0.666667	1	0.25	3	0.75
SEMI	5	2	5	07:00:00	2018.5.24	Morning	6	6	3	0.5	1	0.333333	2	0.666667
SEMI	5	2	5	12:00:00	2018.5.24	Morning	6	6	2	0.333333	0	0	2	1
SEMI	5	2	6	02:00:00	2018.5.24	Morning	6	5	4	0.8	1	0.25	3	0.75
SEMI	5	2	6	07:00:00	2018.5.24	Morning	6	6	2	0.333333	0	0	2	1
SEMI	5	2	6	12:00:00	2018.5.24	Morning	6	6	1	0.166667	0	0	1	1
SEMI	5	2	7	02:00:00	2018.5.24	Morning	5	5	1	0.2	1	1	0	0
SEMI	5	2	7	07:00:00	2018.5.24	Morning	5	5	1	0.2	1	1	0	0
SEMI	5	2	7	12:00:00	2018.5.24	Morning	5	5	0	0	0	na	0	na
SEMI	5	2	8	02:00:00	2018.5.24	Morning	6	6	5	0.833333	0	0	5	1
SEMI	5	2	8	07:00:00	2018.5.24	Morning	6	6	1	0.166667	0	0	1	1
SEMI	5	2	8	12:00:00	2018.5.24	Morning	6	6	3	0.5	1	0.333333	2	0.666667
SEMI	5	2	9	02:00:00	2018.5.24	Morning	6	6	0	0	0	na	0	na
SEMI	5	2	9	07:00:00	2018.5.24	Morning	6	6	2	0.333333	0	0	2	1
SEMI	5	2	9	12:00:00	2018.5.24	Morning	6	6	3	0.5	0	0	3	1
SEMI	5	2	10	02:00:00	2018.5.24	Morning	6	4	0	0	0	na	0	na
SEMI	5	2	10	07:00:00	2018.5.24	Morning	6	6	0	0	0	na	0	na
SEMI	5	2	10	12:00:00	2018.5.24	Morning	6	6	0	0	0	na	0	na
SEMI	5	2	11	02:00:00	2018.5.24	Morning	6	5	4	0.8	1	0.25	3	0.75
SEMI	5	2	11	07:00:00	2018.5.24	Morning	6	6	3	0.5	0	0	3	1
SEMI	5	2	11	12:00:00	2018.5.24	Morning	6	5	2	0.4	0	0	2	1
SEMI	5	2	12	02:00:00	2018.5.24	Morning	6	5	1	0.2	1	1	0	0
SEMI	5	2	12	07:00:00	2018.5.24	Morning	6	6	1	0.166667	0	0	1	1
SEMI	5	2	12	12:00:00	2018.5.24	Morning	6	6	0	0	0	na	0	na
SEMI	5	2	13	02:00:00	2018.5.24	Morning	5	4	0	0	0	na	0	na
SEMI	5	2	13	07:00:00	2018.5.24	Morning	5	5	1	0.2	0	0	1	1
SEMI	5	2	13	12:00:00	2018.5.24	Morning	5	4	0	0	0	na	0	na
SEMI	5	2	14	02:00:00	2018.5.24	Morning	5	5	1	0.2	1	1	0	0
SEMI	5	2	14	07:00:00	2018.5.24	Morning	5	5	0	0	0	na	0	na
SEMI	5	2	14	12:00:00	2018.5.24	Morning	5	5	2	0.4	0	0	2	1
SEMI	5	2	15	02:00:00	2018.5.24	Morning	5	5	0	0	0	na	0	na
SEMI	5	2	15	07:00:00	2018.5.24	Morning	5	5	1	0.2	0	0	1	1
SEMI	5	2	15	12:00:00	2018.5.24	Morning	5	5	0	0	0	na	0	na
SEMI	5	2	16	02:00:00	2018.5.24	Morning	5	5	2	0.4	2	1	0	0
SEMI	5	2	16	07:00:00	2018.5.24	Morning	5	5	0	0	0	na	0	na
SEMI	5	2	16	12:00:00	2018.5.24	Morning	5	5	0	0	0	na	0	na
SEMI	6	1	1	02:00:00	2018.4.16	Morning	13	13	0	0	0	na	0	na
SEMI	6	1	1	07:00:00	2018.4.16	Morning	13	13	5	0.384615	0	0	5	1
SEMI	6	1	1	12:00:00	2018.4.16	Morning	13	13	3	0.230769	0	0	3	1
SEMI	6	1	2	02:00:00	2018.4.16	Morning	13	13	4	0.307692	2	0.5	2	0.5
SEMI	6	1	2	07:00:00	2018.4.16	Morning	13	13	3	0.230769	1	0.333333	2	0.666667
SEMI	6	1	2	12:00:00	2018.4.16	Morning	13	13	7	0.538462	4	0.571429	3	0.428571
SEMI	6	1	3	02:00:00	2018.4.16	Morning	10	10	3	0.3	0	0	3	1
SEMI	6	1	3	07:00:00	2018.4.16	Morning	10	10	2	0.2	0	0	2	1
SEMI	6	1	3	12:00:00	2018.4.16	Morning	10	10	2	0.2	0	0	2	1
SEMI	6	1	4	02:00:00	2018.4.16	Morning	12	12	5	0.416667	2	0.4	3	0.6
SEMI	6	1	4	07:00:00	2018.4.16	Morning	12	12	2	0.166667	0	0	2	1
SEMI	6	1	4	12:00:00	2018.4.16	Morning	12	12	2	0.166667	1	0.5	1	0.5
SEMI	6	1	5	02:00:00	2018.4.16	Morning	14	14	4	0.285714	1	0.25	3	0.75
SEMI	6	1	5	07:00:00	2018.4.16	Morning	14	14	2	0.142857	1	0.5	1	0.5
SEMI	6	1	5	12:00:00	2018.4.16	Morning	14	14	3	0.214286	1	0.333333	2	0.666667
SEMI	6	1	6	02:00:00	2018.4.16	Morning	13	12	5	0.416667	2	0.4	3	0.6
SEMI	6	1	6	07:00:00	2018.4.16	Morning	13	13	4	0.307692	1	0.25	3	0.75
SEMI	6	1	6	12:00:00	2018.4.16	Morning	13	13	7	0.538462	3	0.428571	4	0.571429
SEMI	6	1	7	02:00:00	2018.4.16	Morning	13	13	0	0	0	na	0	na
SEMI	6	1	7	07:00:00	2018.4.16	Morning	13	13	2	0.153846	2	1	0	0
SEMI	6	1	7	12:00:00	2018.4.16	Morning	13	12	1	0.0833333	1	1	0	0
SEMI	6	1	8	02:00:00	2018.4.16	Morning	10	10	4	0.4	3	0.75	1	0.25
SEMI	6	1	8	07:00:00	2018.4.16	Morning	10	10	1	0.1	0	0	1	1
SEMI	6	1	8	12:00:00	2018.4.16	Morning	10	10	2	0.2	0	0	2	1
SEMI	6	1	9	02:00:00	2018.4.16	Morning	10	10	0	0	0	na	0	na
SEMI	6	1	9	07:00:00	2018.4.16	Morning	10	10	0	0	0	na	0	na
SEMI	6	1	9	12:00:00	2018.4.16	Morning	10	10	0	0	0	na	0	na
SEMI	6	1	10	02:00:00	2018.4.16	Morning	14	14	4	0.285714	1	0.25	3	0.75
SEMI	6	1	10	07:00:00	2018.4.16	Morning	14	14	3	0.214286	1	0.333333	2	0.666667
SEMI	6	1	10	12:00:00	2018.4.16	Morning	14	14	4	0.285714	0	0	4	1
SEMI	6	1	11	02:00:00	2018.4.16	Morning	13	13	1	0.0769231	0	0	1	1
SEMI	6	1	11	07:00:00	2018.4.16	Morning	13	13	3	0.230769	0	0	3	1
SEMI	6	1	11	12:00:00	2018.4.16	Morning	13	13	0	0	0	na	0	na
SEMI	6	1	12	02:00:00	2018.4.16	Morning	13	13	0	0	0	na	0	na
SEMI	6	1	12	07:00:00	2018.4.16	Morning	13	13	0	0	0	na	0	na
SEMI	6	1	12	12:00:00	2018.4.16	Morning	13	13	1	0.0769231	1	1	0	0
SEMI	6	1	13	02:00:00	2018.4.16	Morning	10	10	1	0.1	0	0	1	1
SEMI	6	1	13	07:00:00	2018.4.16	Morning	10	10	0	0	0	na	0	na
SEMI	6	1	13	12:00:00	2018.4.16	Morning	10	10	3	0.3	0	0	3	1
SEMI	6	1	14	02:00:00	2018.4.16	Morning	12	12	5	0.416667	0	0	5	1
SEMI	6	1	14	07:00:00	2018.4.16	Morning	12	12	5	0.416667	0	0	5	1
SEMI	6	1	14	12:00:00	2018.4.16	Morning	12	12	4	0.333333	0	0	4	1
SEMI	6	1	15	02:00:00	2018.4.16	Morning	14	14	4	0.285714	0	0	4	1
SEMI	6	1	15	07:00:00	2018.4.16	Morning	14	14	3	0.214286	0	0	3	1
SEMI	6	1	15	12:00:00	2018.4.16	Morning	14	14	2	0.142857	0	0	2	1
SEMI	6	2	16	02:00:00	2018.5.8	Afternoon	13	13	0	0	0	na	0	na
SEMI	6	2	16	07:00:00	2018.5.8	Afternoon	13	13	2	0.153846	2	1	0	0
SEMI	6	2	16	12:00:00	2018.5.8	Afternoon	13	13	0	0	0	na	0	na
SEMI	6	2	1	02:00:00	2018.5.8	Afternoon	13	13	3	0.230769	2	0.666667	1	0.333333
SEMI	6	2	1	07:00:00	2018.5.8	Afternoon	13	13	4	0.307692	3	0.75	1	0.25
SEMI	6	2	1	12:00:00	2018.5.8	Afternoon	13	13	3	0.230769	3	1	0	0
SEMI	6	2	2	02:00:00	2018.5.8	Afternoon	14	14	7	0.5	4	0.571429	3	0.428571
SEMI	6	2	2	07:00:00	2018.5.8	Afternoon	14	14	7	0.5	4	0.571429	3	0.428571
SEMI	6	2	2	12:00:00	2018.5.8	Afternoon	14	13	4	0.307692	1	0.25	3	0.75
SEMI	6	2	3	02:00:00	2018.5.8	Afternoon	12	12	7	0.583333	2	0.285714	5	0.714286
SEMI	6	2	3	07:00:00	2018.5.8	Afternoon	12	12	5	0.416667	1	0.2	4	0.8
SEMI	6	2	3	12:00:00	2018.5.8	Afternoon	12	12	1	0.0833333	0	0	1	1
SEMI	6	2	4	02:00:00	2018.5.8	Afternoon	13	13	0	0	0	na	0	na
SEMI	6	2	4	07:00:00	2018.5.8	Afternoon	13	13	0	0	0	na	0	na
SEMI	6	2	4	12:00:00	2018.5.8	Afternoon	13	13	0	0	0	na	0	na
SEMI	6	2	5	02:00:00	2018.5.8	Afternoon	13	13	0	0	0	na	0	na
SEMI	6	2	5	07:00:00	2018.5.8	Afternoon	13	13	0	0	0	na	0	na
SEMI	6	2	5	12:00:00	2018.5.8	Afternoon	13	13	0	0	0	na	0	na
SEMI	6	2	6	02:00:00	2018.5.8	Afternoon	13	13	9	0.692308	4	0.444444	5	0.555556
SEMI	6	2	6	07:00:00	2018.5.8	Afternoon	13	13	4	0.307692	2	0.5	2	0.5
SEMI	6	2	6	12:00:00	2018.5.8	Afternoon	13	13	6	0.461538	2	0.333333	4	0.666667
SEMI	6	2	7	02:00:00	2018.5.8	Afternoon	14	14	9	0.642857	3	0.333333	6	0.666667
SEMI	6	2	7	07:00:00	2018.5.8	Afternoon	14	14	2	0.142857	1	0.5	1	0.5
SEMI	6	2	7	12:00:00	2018.5.8	Afternoon	14	14	3	0.214286	1	0.333333	2	0.666667
SEMI	6	2	8	02:00:00	2018.5.8	Afternoon	10	10	4	0.4	0	0	4	1
SEMI	6	2	8	07:00:00	2018.5.8	Afternoon	10	10	1	0.1	0	0	1	1
SEMI	6	2	8	12:00:00	2018.5.8	Afternoon	10	10	4	0.4	0	0	4	1
SEMI	6	2	9	02:00:00	2018.5.8	Afternoon	13	13	1	0.0769231	0	0	1	1
SEMI	6	2	9	07:00:00	2018.5.8	Afternoon	13	13	3	0.230769	1	0.333333	2	0.666667
SEMI	6	2	9	12:00:00	2018.5.8	Afternoon	13	13	2	0.153846	0	0	2	1
SEMI	6	2	10	02:00:00	2018.5.8	Afternoon	13	13	4	0.307692	0	0	4	1
SEMI	6	2	10	07:00:00	2018.5.8	Afternoon	13	13	3	0.230769	1	0.333333	2	0.666667
SEMI	6	2	10	12:00:00	2018.5.8	Afternoon	13	13	2	0.153846	0	0	2	1
SEMI	6	2	11	02:00:00	2018.5.8	Afternoon	14	14	4	0.285714	1	0.25	3	0.75
SEMI	6	2	11	07:00:00	2018.5.8	Afternoon	14	14	4	0.285714	1	0.25	3	0.75
SEMI	6	2	11	12:00:00	2018.5.8	Afternoon	14	14	3	0.214286	1	0.333333	2	0.666667
SEMI	6	2	12	02:00:00	2018.5.8	Afternoon	12	12	5	0.416667	0	0	5	1
SEMI	6	2	12	07:00:00	2018.5.8	Afternoon	12	12	5	0.416667	0	0	5	1
SEMI	6	2	12	12:00:00	2018.5.8	Afternoon	12	12	5	0.416667	0	0	5	1
SEMI	6	2	13	02:00:00	2018.5.8	Afternoon	12	12	7	0.583333	2	0.285714	5	0.714286
SEMI	6	2	13	07:00:00	2018.5.8	Afternoon	12	11	4	0.363636	1	0.25	3	0.75
SEMI	6	2	13	12:00:00	2018.5.8	Afternoon	12	12	1	0.0833333	0	0	1	1
SEMI	6	2	14	02:00:00	2018.5.8	Afternoon	13	13	0	0	0	na	0	na
SEMI	6	2	14	07:00:00	2018.5.8	Afternoon	13	13	0	0	0	na	0	na
SEMI	6	2	14	12:00:00	2018.5.8	Afternoon	13	13	0	0	0	na	0	na
SEMI	6	2	15	02:00:00	2018.5.8	Afternoon	12	12	0	0	0	na	0	na
SEMI	6	2	15	07:00:00	2018.5.8	Afternoon	12	12	0	0	0	na	0	na
SEMI	6	2	15	12:00:00	2018.5.8	Afternoon	12	12	0	0	0	na	0	na
INTENSIVE	7	1	1	02:00:00	2018.4.24	Afternoon	5	5	2	0.4	2	1	0	0
INTENSIVE	7	1	1	07:00:00	2018.4.24	Afternoon	5	5	2	0.4	2	1	0	0
INTENSIVE	7	1	1	12:00:00	2018.4.24	Afternoon	5	5	0	0	0	na	0	na
INTENSIVE	7	1	2	02:00:00	2018.4.24	Afternoon	7	7	2	0.285714	2	1	0	0
INTENSIVE	7	1	2	07:00:00	2018.4.24	Afternoon	7	7	1	0.142857	1	1	0	0
INTENSIVE	7	1	2	12:00:00	2018.4.24	Afternoon	7	7	1	0.142857	1	1	0	0
INTENSIVE	7	1	3	02:00:00	2018.4.24	Afternoon	6	6	2	0.333333	1	0.5	1	0.5
INTENSIVE	7	1	3	07:00:00	2018.4.24	Afternoon	6	6	3	0.5	1	0.333333	2	0.666667
INTENSIVE	7	1	3	12:00:00	2018.4.24	Afternoon	6	6	2	0.333333	2	1	0	0
INTENSIVE	7	1	4	02:00:00	2018.4.24	Afternoon	7	7	4	0.571429	0	0	4	1
INTENSIVE	7	1	4	07:00:00	2018.4.24	Afternoon	7	7	3	0.428571	0	0	3	1
INTENSIVE	7	1	4	12:00:00	2018.4.24	Afternoon	7	7	2	0.285714	0	0	2	1
INTENSIVE	7	1	5	02:00:00	2018.4.24	Afternoon	6	6	5	0.833333	1	0.2	4	0.8
INTENSIVE	7	1	5	07:00:00	2018.4.24	Afternoon	6	6	4	0.666667	1	0.25	3	0.75
INTENSIVE	7	1	5	12:00:00	2018.4.24	Afternoon	6	6	4	0.666667	1	0.25	3	0.75
INTENSIVE	7	1	6	02:00:00	2018.4.24	Afternoon	6	6	3	0.5	1	0.333333	2	0.666667
INTENSIVE	7	1	6	07:00:00	2018.4.24	Afternoon	6	6	3	0.5	0	0	3	1
INTENSIVE	7	1	6	12:00:00	2018.4.24	Afternoon	6	6	2	0.333333	0	0	2	1
INTENSIVE	7	1	7	02:00:00	2018.4.24	Afternoon	5	5	0	0	0	na	0	na
INTENSIVE	7	1	7	07:00:00	2018.4.24	Afternoon	5	5	2	0.4	1	0.5	1	0.5
INTENSIVE	7	1	7	12:00:00	2018.4.24	Afternoon	5	5	2	0.4	1	0.5	1	0.5
INTENSIVE	7	1	8	02:00:00	2018.4.24	Afternoon	7	6	1	0.166667	1	1	0	0
INTENSIVE	7	1	8	07:00:00	2018.4.24	Afternoon	7	7	1	0.142857	1	1	0	0
INTENSIVE	7	1	8	12:00:00	2018.4.24	Afternoon	7	7	2	0.285714	0	0	2	1
INTENSIVE	7	1	9	02:00:00	2018.4.24	Afternoon	6	6	2	0.333333	0	0	2	1
INTENSIVE	7	1	9	07:00:00	2018.4.24	Afternoon	6	6	3	0.5	0	0	3	1
INTENSIVE	7	1	9	12:00:00	2018.4.24	Afternoon	6	6	1	0.166667	0	0	1	1
INTENSIVE	7	1	10	02:00:00	2018.4.24	Afternoon	7	7	1	0.142857	0	0	1	1
INTENSIVE	7	1	10	07:00:00	2018.4.24	Afternoon	7	6	0	0	0	na	0	na
INTENSIVE	7	1	10	12:00:00	2018.4.24	Afternoon	7	5	1	0.2	1	1	0	0
INTENSIVE	7	1	11	02:00:00	2018.4.24	Afternoon	6	6	4	0.666667	2	0.5	2	0.5
INTENSIVE	7	1	11	07:00:00	2018.4.24	Afternoon	6	6	2	0.333333	0	0	2	1
INTENSIVE	7	1	11	12:00:00	2018.4.24	Afternoon	6	6	1	0.166667	0	0	1	1
INTENSIVE	7	1	12	02:00:00	2018.4.24	Afternoon	6	6	3	0.5	0	0	3	1
INTENSIVE	7	1	12	07:00:00	2018.4.24	Afternoon	6	6	3	0.5	0	0	3	1
INTENSIVE	7	1	12	12:00:00	2018.4.24	Afternoon	6	6	2	0.333333	0	0	2	1
INTENSIVE	7	1	13	02:00:00	2018.4.24	Afternoon	5	5	3	0.6	0	0	3	1
INTENSIVE	7	1	13	07:00:00	2018.4.24	Afternoon	5	5	5	1	0	0	5	1
INTENSIVE	7	1	13	12:00:00	2018.4.24	Afternoon	5	5	3	0.6	0	0	3	1
INTENSIVE	7	1	14	02:00:00	2018.4.24	Afternoon	7	7	3	0.428571	1	0.333333	2	0.666667
INTENSIVE	7	1	14	07:00:00	2018.4.24	Afternoon	7	7	2	0.285714	0	0	2	1
INTENSIVE	7	1	14	12:00:00	2018.4.24	Afternoon	7	7	4	0.571429	4	1	0	0
INTENSIVE	7	1	15	02:00:00	2018.4.24	Afternoon	6	6	2	0.333333	1	0.5	1	0.5
INTENSIVE	7	1	15	07:00:00	2018.4.24	Afternoon	6	6	3	0.5	1	0.333333	2	0.666667
INTENSIVE	7	1	15	12:00:00	2018.4.24	Afternoon	6	6	1	0.166667	0	0	1	1
INTENSIVE	7	1	16	02:00:00	2018.4.24	Afternoon	7	7	0	0	0	na	0	na
INTENSIVE	7	1	16	07:00:00	2018.4.24	Afternoon	7	7	0	0	0	na	0	na
INTENSIVE	7	1	16	12:00:00	2018.4.24	Afternoon	7	7	0	0	0	na	0	na
INTENSIVE	7	2	1	02:00:00	2018.5.28	Morning	6	6	0	0	0	na	0	na
INTENSIVE	7	2	1	07:00:00	2018.5.28	Morning	6	6	0	0	0	na	0	na
INTENSIVE	7	2	1	12:00:00	2018.5.28	Morning	6	6	0	0	0	na	0	na
INTENSIVE	7	2	2	02:00:00	2018.5.28	Morning	6	6	2	0.333333	0	0	2	1
INTENSIVE	7	2	2	07:00:00	2018.5.28	Morning	6	6	3	0.5	1	0.333333	2	0.666667
INTENSIVE	7	2	2	12:00:00	2018.5.28	Morning	6	6	2	0.333333	1	0.5	1	0.5
INTENSIVE	7	2	3	02:00:00	2018.5.28	Morning	6	6	4	0.666667	0	0	4	1
INTENSIVE	7	2	3	07:00:00	2018.5.28	Morning	6	6	6	1	1	0.166667	5	0.833333
INTENSIVE	7	2	3	12:00:00	2018.5.28	Morning	6	6	6	1	0	0	6	1
INTENSIVE	7	2	4	02:00:00	2018.5.28	Morning	6	6	2	0.333333	0	0	2	1
INTENSIVE	7	2	4	07:00:00	2018.5.28	Morning	6	6	2	0.333333	0	0	2	1
INTENSIVE	7	2	4	12:00:00	2018.5.28	Morning	6	6	3	0.5	1	0.333333	2	0.666667
INTENSIVE	7	2	5	02:00:00	2018.5.28	Morning	6	6	5	0.833333	0	0	5	1
INTENSIVE	7	2	5	07:00:00	2018.5.28	Morning	6	6	3	0.5	0	0	3	1
INTENSIVE	7	2	5	12:00:00	2018.5.28	Morning	6	6	4	0.666667	0	0	4	1
INTENSIVE	7	2	6	02:00:00	2018.5.28	Morning	6	6	4	0.666667	1	0.25	3	0.75
INTENSIVE	7	2	6	07:00:00	2018.5.28	Morning	6	6	4	0.666667	1	0.25	3	0.75
INTENSIVE	7	2	6	12:00:00	2018.5.28	Morning	6	6	3	0.5	1	0.333333	2	0.666667
INTENSIVE	7	2	7	02:00:00	2018.5.28	Morning	6	6	3	0.5	0	0	3	1
INTENSIVE	7	2	7	07:00:00	2018.5.28	Morning	6	6	3	0.5	0	0	3	1
INTENSIVE	7	2	7	12:00:00	2018.5.28	Morning	6	6	2	0.333333	0	0	2	1
INTENSIVE	7	2	8	02:00:00	2018.5.28	Morning	6	6	4	0.666667	1	0.25	3	0.75
INTENSIVE	7	2	8	07:00:00	2018.5.28	Morning	6	6	3	0.5	0	0	3	1
INTENSIVE	7	2	8	12:00:00	2018.5.28	Morning	6	6	1	0.166667	0	0	1	1
INTENSIVE	7	2	9	02:00:00	2018.5.28	Morning	6	6	0	0	0	na	0	na
INTENSIVE	7	2	9	07:00:00	2018.5.28	Morning	6	6	1	0.166667	0	0	1	1
INTENSIVE	7	2	9	12:00:00	2018.5.28	Morning	6	6	2	0.333333	2	1	0	0
INTENSIVE	7	2	10	02:00:00	2018.5.28	Morning	7	7	2	0.285714	0	0	2	1
INTENSIVE	7	2	10	07:00:00	2018.5.28	Morning	7	7	3	0.428571	0	0	3	1
INTENSIVE	7	2	10	12:00:00	2018.5.28	Morning	7	7	2	0.285714	0	0	2	1
INTENSIVE	7	2	11	02:00:00	2018.5.28	Morning	6	6	4	0.666667	1	0.25	3	0.75
INTENSIVE	7	2	11	07:00:00	2018.5.28	Morning	6	6	3	0.5	1	0.333333	2	0.666667
INTENSIVE	7	2	11	12:00:00	2018.5.28	Morning	6	6	5	0.833333	1	0.2	4	0.8
INTENSIVE	7	2	12	02:00:00	2018.5.28	Morning	6	6	0	0	0	na	0	na
INTENSIVE	7	2	12	07:00:00	2018.5.28	Morning	6	6	1	0.166667	0	0	1	1
INTENSIVE	7	2	12	12:00:00	2018.5.28	Morning	6	6	1	0.166667	0	0	1	1
INTENSIVE	7	2	13	02:00:00	2018.5.28	Morning	6	6	6	1	1	0.166667	5	0.833333
INTENSIVE	7	2	13	07:00:00	2018.5.28	Morning	6	6	6	1	1	0.166667	5	0.833333
INTENSIVE	7	2	13	12:00:00	2018.5.28	Morning	6	6	5	0.833333	0	0	5	1
INTENSIVE	7	2	14	02:00:00	2018.5.28	Morning	6	6	5	0.833333	1	0.2	4	0.8
INTENSIVE	7	2	14	02:00:00	2018.5.28	Morning	6	6	1	0.166667	0	0	1	1
INTENSIVE	7	2	14	07:00:00	2018.5.28	Morning	6	6	3	0.5	0	0	3	1
INTENSIVE	7	2	15	07:00:00	2018.5.28	Morning	6	6	2	0.333333	0	0	2	1
INTENSIVE	7	2	15	12:00:00	2018.5.28	Morning	6	6	6	1	0	0	6	1
INTENSIVE	7	2	15	12:00:00	2018.5.28	Morning	6	6	5	0.833333	0	0	5	1
INTENSIVE	7	2	16	02:00:00	2018.5.28	Morning	7	7	4	0.571429	0	0	4	1
INTENSIVE	7	2	16	07:00:00	2018.5.28	Morning	7	7	2	0.285714	0	0	2	1
INTENSIVE	7	2	16	12:00:00	2018.5.28	Morning	7	7	4	0.571429	0	0	4	1
INTENSIVE	8	1	1	02:00:00	2018.4.18	Afternoon	7	7	3	0.428571	3	1	0	0
INTENSIVE	8	1	1	07:00:00	2018.4.18	Afternoon	7	7	1	0.142857	1	1	0	0
INTENSIVE	8	1	1	12:00:00	2018.4.18	Afternoon	7	7	1	0.142857	1	1	0	0
INTENSIVE	8	1	2	02:00:00	2018.4.18	Afternoon	7	7	3	0.428571	1	0.333333	2	0.666667
INTENSIVE	8	1	2	07:00:00	2018.4.18	Afternoon	7	7	1	0.142857	0	0	1	1
INTENSIVE	8	1	2	12:00:00	2018.4.18	Afternoon	7	6	1	0.166667	1	1	0	0
INTENSIVE	8	1	3	02:00:00	2018.4.18	Afternoon	7	7	2	0.285714	2	1	0	0
INTENSIVE	8	1	3	07:00:00	2018.4.18	Afternoon	7	7	0	0	0	na	0	na
INTENSIVE	8	1	3	12:00:00	2018.4.18	Afternoon	7	7	1	0.142857	1	1	0	0
INTENSIVE	8	1	4	02:00:00	2018.4.18	Afternoon	7	7	4	0.571429	3	0.75	1	0.25
INTENSIVE	8	1	4	07:00:00	2018.4.18	Afternoon	7	7	0	0	0	na	0	na
INTENSIVE	8	1	4	12:00:00	2018.4.18	Afternoon	7	7	3	0.428571	3	1	0	0
INTENSIVE	8	1	5	02:00:00	2018.4.18	Afternoon	7	7	0	0	0	na	0	na
INTENSIVE	8	1	5	07:00:00	2018.4.18	Afternoon	7	7	2	0.285714	1	0.5	1	0.5
INTENSIVE	8	1	5	12:00:00	2018.4.18	Afternoon	7	7	1	0.142857	1	1	0	0
INTENSIVE	8	1	6	02:00:00	2018.4.18	Afternoon	7	7	0	0	0	na	0	na
INTENSIVE	8	1	6	07:00:00	2018.4.18	Afternoon	7	7	0	0	0	na	0	na
INTENSIVE	8	1	6	12:00:00	2018.4.18	Afternoon	7	7	3	0.428571	0	0	3	1
INTENSIVE	8	1	7	02:00:00	2018.4.18	Afternoon	7	7	2	0.285714	0	0	2	1
INTENSIVE	8	1	7	07:00:00	2018.4.18	Afternoon	7	7	1	0.142857	1	1	0	0
INTENSIVE	8	1	7	12:00:00	2018.4.18	Afternoon	7	7	1	0.142857	0	0	1	1
INTENSIVE	8	1	8	02:00:00	2018.4.18	Afternoon	7	7	2	0.285714	1	0.5	1	0.5
INTENSIVE	8	1	8	07:00:00	2018.4.18	Afternoon	7	7	5	0.714286	2	0.4	3	0.6
INTENSIVE	8	1	8	12:00:00	2018.4.18	Afternoon	7	7	5	0.714286	1	0.2	4	0.8
INTENSIVE	8	1	9	02:00:00	2018.4.18	Afternoon	7	7	1	0.142857	1	1	0	0
INTENSIVE	8	1	9	07:00:00	2018.4.18	Afternoon	7	7	2	0.285714	0	0	2	1
INTENSIVE	8	1	9	12:00:00	2018.4.18	Afternoon	7	7	4	0.571429	0	0	4	1
INTENSIVE	8	1	10	02:00:00	2018.4.18	Afternoon	7	7	3	0.428571	0	0	3	1
INTENSIVE	8	1	10	07:00:00	2018.4.18	Afternoon	7	7	1	0.142857	0	0	1	1
INTENSIVE	8	1	10	12:00:00	2018.4.18	Afternoon	7	7	3	0.428571	1	0.333333	2	0.666667
INTENSIVE	8	1	11	02:00:00	2018.4.18	Afternoon	7	7	2	0.285714	2	1	0	0
INTENSIVE	8	1	11	07:00:00	2018.4.18	Afternoon	7	7	2	0.285714	2	1	0	0
INTENSIVE	8	1	11	12:00:00	2018.4.18	Afternoon	7	6	2	0.333333	2	1	0	0
INTENSIVE	8	1	12	02:00:00	2018.4.18	Afternoon	7	7	5	0.714286	1	0.2	4	0.8
INTENSIVE	8	1	12	07:00:00	2018.4.18	Afternoon	7	7	3	0.428571	0	0	3	1
INTENSIVE	8	1	12	12:00:00	2018.4.18	Afternoon	7	7	5	0.714286	1	0.2	4	0.8
INTENSIVE	8	1	13	02:00:00	2018.4.18	Afternoon	7	7	6	0.857143	1	0.166667	5	0.833333
INTENSIVE	8	1	13	07:00:00	2018.4.18	Afternoon	7	7	5	0.714286	0	0	5	1
INTENSIVE	8	1	13	12:00:00	2018.4.18	Afternoon	7	7	5	0.714286	0	0	5	1
INTENSIVE	8	1	14	02:00:00	2018.4.18	Afternoon	7	7	3	0.428571	1	0.333333	2	0.666667
INTENSIVE	8	1	14	07:00:00	2018.4.18	Afternoon	7	7	2	0.285714	0	0	2	1
INTENSIVE	8	1	14	12:00:00	2018.4.18	Afternoon	7	7	3	0.428571	0	0	3	1
INTENSIVE	8	1	15	02:00:00	2018.4.18	Afternoon	7	7	0	0	0	na	0	na
INTENSIVE	8	1	15	07:00:00	2018.4.18	Afternoon	7	7	1	0.142857	1	1	0	0
INTENSIVE	8	1	15	12:00:00	2018.4.18	Afternoon	7	7	0	0	0	na	0	na
INTENSIVE	8	1	16	02:00:00	2018.4.18	Afternoon	7	7	2	0.285714	2	1	0	0
INTENSIVE	8	1	16	07:00:00	2018.4.18	Afternoon	7	7	4	0.571429	4	1	0	0
INTENSIVE	8	1	16	12:00:00	2018.4.18	Afternoon	7	7	1	0.142857	1	1	0	0
INTENSIVE	8	2	1	02:00:00	2018.5.16	Morning	7	7	0	0	0	na	0	na
INTENSIVE	8	2	1	07:00:00	2018.5.16	Morning	7	7	0	0	0	na	0	na
INTENSIVE	8	2	1	12:00:00	2018.5.16	Morning	7	7	1	0.142857	1	1	0	0
INTENSIVE	8	2	2	02:00:00	2018.5.16	Morning	7	7	3	0.428571	1	0.333333	2	0.666667
INTENSIVE	8	2	2	07:00:00	2018.5.16	Morning	7	7	2	0.285714	0	0	2	1
INTENSIVE	8	2	2	12:00:00	2018.5.16	Morning	7	7	6	0.857143	1	0.166667	5	0.833333
INTENSIVE	8	2	3	02:00:00	2018.5.16	Morning	7	7	5	0.714286	0	0	5	1
INTENSIVE	8	2	3	07:00:00	2018.5.16	Morning	7	7	6	0.857143	0	0	6	1
INTENSIVE	8	2	3	12:00:00	2018.5.16	Morning	7	7	4	0.571429	0	0	4	1
INTENSIVE	8	2	4	02:00:00	2018.5.16	Morning	7	7	1	0.142857	1	1	0	0
INTENSIVE	8	2	4	07:00:00	2018.5.16	Morning	7	7	0	0	0	na	0	na
INTENSIVE	8	2	4	12:00:00	2018.5.16	Morning	7	7	1	0.142857	1	1	0	0
INTENSIVE	8	2	5	02:00:00	2018.5.16	Morning	7	7	1	0.142857	0	0	1	1
INTENSIVE	8	2	5	07:00:00	2018.5.16	Morning	7	7	2	0.285714	0	0	2	1
INTENSIVE	8	2	5	12:00:00	2018.5.16	Morning	7	7	2	0.285714	0	0	2	1
INTENSIVE	8	2	6	02:00:00	2018.5.16	Morning	7	7	3	0.428571	0	0	3	1
INTENSIVE	8	2	6	07:00:00	2018.5.16	Morning	7	7	2	0.285714	0	0	2	1
INTENSIVE	8	2	6	12:00:00	2018.5.16	Morning	7	7	2	0.285714	0	0	2	1
INTENSIVE	8	2	7	02:00:00	2018.5.16	Morning	7	6	3	0.5	2	0.666667	1	0.333333
INTENSIVE	8	2	7	07:00:00	2018.5.16	Morning	7	6	1	0.166667	1	1	0	0
INTENSIVE	8	2	7	12:00:00	2018.5.16	Morning	7	7	1	0.142857	0	0	1	1
INTENSIVE	8	2	8	02:00:00	2018.5.16	Morning	7	7	1	0.142857	1	1	0	0
INTENSIVE	8	2	8	07:00:00	2018.5.16	Morning	7	7	0	0	0	na	0	na
INTENSIVE	8	2	8	12:00:00	2018.5.16	Morning	7	7	2	0.285714	2	1	0	0
INTENSIVE	8	2	9	02:00:00	2018.5.16	Morning	7	7	4	0.571429	1	0.25	3	0.75
INTENSIVE	8	2	9	07:00:00	2018.5.16	Morning	7	6	3	0.5	1	0.333333	2	0.666667
INTENSIVE	8	2	9	12:00:00	2018.5.16	Morning	7	7	3	0.428571	1	0.333333	2	0.666667
INTENSIVE	8	2	10	02:00:00	2018.5.16	Morning	7	7	1	0.142857	0	0	1	1
INTENSIVE	8	2	10	07:00:00	2018.5.16	Morning	7	7	2	0.285714	0	0	2	1
INTENSIVE	8	2	10	12:00:00	2018.5.16	Morning	7	7	3	0.428571	1	0.333333	2	0.666667
INTENSIVE	8	2	11	02:00:00	2018.5.16	Morning	7	7	7	1	0	0	7	1
INTENSIVE	8	2	11	07:00:00	2018.5.16	Morning	7	6	5	0.833333	1	0.2	4	0.8
INTENSIVE	8	2	11	12:00:00	2018.5.16	Morning	7	7	3	0.428571	0	0	3	1
INTENSIVE	8	2	12	02:00:00	2018.5.16	Morning	7	6	4	0.666667	3	0.75	1	0.25
INTENSIVE	8	2	12	07:00:00	2018.5.16	Morning	7	6	1	0.166667	1	1	0	0
INTENSIVE	8	2	12	12:00:00	2018.5.16	Morning	7	6	0	0	0	na	0	na
INTENSIVE	8	2	13	02:00:00	2018.5.16	Morning	7	7	3	0.428571	2	0.666667	1	0.333333
INTENSIVE	8	2	13	07:00:00	2018.5.16	Morning	7	7	3	0.428571	1	0.333333	2	0.666667
INTENSIVE	8	2	13	12:00:00	2018.5.16	Morning	7	7	3	0.428571	0	0	3	1
INTENSIVE	8	2	14	02:00:00	2018.5.16	Morning	7	7	2	0.285714	0	0	2	1
INTENSIVE	8	2	14	07:00:00	2018.5.16	Morning	7	6	3	0.5	0	0	3	1
INTENSIVE	8	2	14	12:00:00	2018.5.16	Morning	7	7	3	0.428571	0	0	3	1
INTENSIVE	8	2	15	02:00:00	2018.5.16	Morning	7	7	1	0.142857	0	0	1	1
INTENSIVE	8	2	15	07:00:00	2018.5.16	Morning	7	7	1	0.142857	1	1	0	0
INTENSIVE	8	2	15	12:00:00	2018.5.16	Morning	7	7	0	0	0	na	0	na
INTENSIVE	8	2	16	02:00:00	2018.5.16	Morning	7	7	3	0.428571	1	0.333333	2	0.666667
INTENSIVE	8	2	16	07:00:00	2018.5.16	Morning	7	7	4	0.571429	1	0.25	3	0.75
INTENSIVE	8	2	16	12:00:00	2018.5.16	Morning	7	7	6	0.857143	1	0.166667	5	0.833333
INTENSIVE	9	1	1	02:00:00	2018.5.6	Morning	5	5	1	0.2	1	1	0	0
INTENSIVE	9	1	1	07:00:00	2018.5.6	Morning	5	5	2	0.4	2	1	0	0
INTENSIVE	9	1	1	12:00:00	2018.5.6	Morning	5	5	1	0.2	1	1	0	0
INTENSIVE	9	1	2	02:00:00	2018.5.6	Morning	11	11	1	0.0909091	1	1	0	0
INTENSIVE	9	1	2	07:00:00	2018.5.6	Morning	11	11	1	0.0909091	1	1	0	0
INTENSIVE	9	1	2	12:00:00	2018.5.6	Morning	11	11	1	0.0909091	1	1	0	0
INTENSIVE	9	1	3	02:00:00	2018.5.6	Morning	8	8	1	0.125	1	1	0	0
INTENSIVE	9	1	3	07:00:00	2018.5.6	Morning	8	8	0	0	0	na	0	na
INTENSIVE	9	1	3	12:00:00	2018.5.6	Morning	8	8	1	0.125	1	1	0	0
INTENSIVE	9	1	4	02:00:00	2018.5.6	Morning	5	5	2	0.4	2	1	0	0
INTENSIVE	9	1	4	07:00:00	2018.5.6	Morning	5	5	0	0	0	na	0	na
INTENSIVE	9	1	4	12:00:00	2018.5.6	Morning	5	5	1	0.2	1	1	0	0
INTENSIVE	9	1	5	02:00:00	2018.5.6	Morning	11	11	0	0	0	na	0	na
INTENSIVE	9	1	5	07:00:00	2018.5.6	Morning	11	11	0	0	0	na	0	na
INTENSIVE	9	1	5	12:00:00	2018.5.6	Morning	11	11	2	0.181818	2	1	0	0
INTENSIVE	9	1	6	02:00:00	2018.5.6	Morning	8	8	6	0.75	5	0.833333	1	0.166667
INTENSIVE	9	1	6	07:00:00	2018.5.6	Morning	8	7	3	0.428571	3	1	0	0
INTENSIVE	9	1	6	12:00:00	2018.5.6	Morning	8	8	4	0.5	3	0.75	1	0.25
INTENSIVE	9	1	7	02:00:00	2018.5.6	Morning	5	5	1	0.2	1	1	0	0
INTENSIVE	9	1	7	07:00:00	2018.5.6	Morning	5	5	0	0	0	na	0	na
INTENSIVE	9	1	7	12:00:00	2018.5.6	Morning	5	5	0	0	0	na	0	na
INTENSIVE	9	1	8	02:00:00	2018.5.6	Morning	10	9	0	0	0	na	0	na
INTENSIVE	9	1	8	07:00:00	2018.5.6	Morning	10	9	1	0.111111	1	1	0	0
INTENSIVE	9	1	8	12:00:00	2018.5.6	Morning	10	9	0	0	0	na	0	na
INTENSIVE	9	1	9	02:00:00	2018.5.6	Morning	8	8	7	0.875	0	0	7	1
INTENSIVE	9	1	9	07:00:00	2018.5.6	Morning	8	8	4	0.5	1	0.25	3	0.75
INTENSIVE	9	1	9	12:00:00	2018.5.6	Morning	8	8	5	0.625	0	0	5	1
INTENSIVE	9	1	10	02:00:00	2018.5.6	Morning	5	5	1	0.2	1	1	0	0
INTENSIVE	9	1	10	07:00:00	2018.5.6	Morning	5	5	1	0.2	0	0	1	1
INTENSIVE	9	1	10	12:00:00	2018.5.6	Morning	5	5	1	0.2	0	0	1	1
INTENSIVE	9	1	11	02:00:00	2018.5.6	Morning	9	9	1	0.111111	1	1	0	0
INTENSIVE	9	1	11	07:00:00	2018.5.6	Morning	9	9	0	0	0	na	0	na
INTENSIVE	9	1	11	12:00:00	2018.5.6	Morning	9	9	3	0.333333	0	0	3	1
INTENSIVE	9	1	12	02:00:00	2018.5.6	Morning	8	8	3	0.375	0	0	3	1
INTENSIVE	9	1	12	07:00:00	2018.5.6	Morning	8	8	2	0.25	0	0	2	1
INTENSIVE	9	1	12	12:00:00	2018.5.6	Morning	8	8	5	0.625	0	0	5	1
INTENSIVE	9	1	13	02:00:00	2018.5.6	Morning	5	5	5	1	0	0	5	1
INTENSIVE	9	1	13	07:00:00	2018.5.6	Morning	5	5	4	0.8	0	0	4	1
INTENSIVE	9	1	13	12:00:00	2018.5.6	Morning	5	5	4	0.8	0	0	4	1
INTENSIVE	9	1	14	02:00:00	2018.5.6	Morning	11	8	3	0.375	1	0.333333	2	0.666667
INTENSIVE	9	1	14	07:00:00	2018.5.6	Morning	11	10	3	0.3	0	0	3	1
INTENSIVE	9	1	14	12:00:00	2018.5.6	Morning	11	11	4	0.363636	0	0	4	1
INTENSIVE	9	1	15	02:00:00	2018.5.6	Morning	5	5	5	1	5	1	0	0
INTENSIVE	9	1	15	07:00:00	2018.5.6	Morning	5	5	4	0.8	0	0	4	1
INTENSIVE	9	1	15	12:00:00	2018.5.6	Morning	5	5	4	0.8	0	0	4	1
INTENSIVE	9	1	16	02:00:00	2018.5.6	Morning	11	11	9	0.818182	0	0	9	1
INTENSIVE	9	1	16	07:00:00	2018.5.6	Morning	11	11	8	0.727273	0	0	8	1
INTENSIVE	9	1	16	12:00:00	2018.5.6	Morning	11	11	7	0.636364	0	0	7	1
INTENSIVE	9	2	1	02:00:00	2018.6.4	Afternoon	7	7	0	0	0	na	0	na
INTENSIVE	9	2	1	07:00:00	2018.6.4	Afternoon	7	7	0	0	0	na	0	na
INTENSIVE	9	2	1	12:00:00	2018.6.4	Afternoon	7	7	1	0.142857	1	1	0	0
INTENSIVE	9	2	2	02:00:00	2018.6.4	Afternoon	10	10	0	0	0	na	0	na
INTENSIVE	9	2	2	07:00:00	2018.6.4	Afternoon	10	10	2	0.2	2	1	0	0
INTENSIVE	9	2	2	12:00:00	2018.6.4	Afternoon	10	9	0	0	0	na	0	na
INTENSIVE	9	2	3	02:00:00	2018.6.4	Afternoon	5	5	2	0.4	2	1	0	0
INTENSIVE	9	2	3	07:00:00	2018.6.4	Afternoon	5	5	0	0	0	na	0	na
INTENSIVE	9	2	3	12:00:00	2018.6.4	Afternoon	5	5	2	0.4	2	1	0	0
INTENSIVE	9	2	4	02:00:00	2018.6.4	Afternoon	7	7	4	0.571429	2	0.5	2	0.5
INTENSIVE	9	2	4	07:00:00	2018.6.4	Afternoon	7	7	4	0.571429	2	0.5	2	0.5
INTENSIVE	9	2	4	12:00:00	2018.6.4	Afternoon	7	7	2	0.285714	0	0	2	1
INTENSIVE	9	2	5	02:00:00	2018.6.4	Afternoon	10	10	1	0.1	1	1	0	0
INTENSIVE	9	2	5	07:00:00	2018.6.4	Afternoon	10	10	2	0.2	1	0.5	1	0.5
INTENSIVE	9	2	5	12:00:00	2018.6.4	Afternoon	10	9	3	0.333333	2	0.666667	1	0.333333
INTENSIVE	9	2	6	02:00:00	2018.6.4	Afternoon	5	5	0	0	0	na	0	na
INTENSIVE	9	2	6	07:00:00	2018.6.4	Afternoon	5	5	0	0	0	na	0	na
INTENSIVE	9	2	6	12:00:00	2018.6.4	Afternoon	5	5	0	0	0	na	0	na
INTENSIVE	9	2	7	02:00:00	2018.6.4	Afternoon	7	7	4	0.571429	1	0.25	3	0.75
INTENSIVE	9	2	7	07:00:00	2018.6.4	Afternoon	7	7	3	0.428571	0	0	3	1
INTENSIVE	9	2	7	12:00:00	2018.6.4	Afternoon	7	7	4	0.571429	0	0	4	1
INTENSIVE	9	2	8	02:00:00	2018.6.4	Afternoon	10	10	3	0.3	0	0	3	1
INTENSIVE	9	2	8	07:00:00	2018.6.4	Afternoon	10	10	2	0.2	0	0	2	1
INTENSIVE	9	2	8	12:00:00	2018.6.4	Afternoon	10	10	2	0.2	1	0.5	1	0.5
INTENSIVE	9	2	9	02:00:00	2018.6.4	Afternoon	5	5	1	0.2	0	0	1	1
INTENSIVE	9	2	9	07:00:00	2018.6.4	Afternoon	5	5	1	0.2	0	0	1	1
INTENSIVE	9	2	9	12:00:00	2018.6.4	Afternoon	5	5	0	0	0	na	0	na
INTENSIVE	9	2	10	02:00:00	2018.6.4	Afternoon	7	7	3	0.428571	1	0.333333	2	0.666667
INTENSIVE	9	2	10	07:00:00	2018.6.4	Afternoon	7	7	3	0.428571	0	0	3	1
INTENSIVE	9	2	10	12:00:00	2018.6.4	Afternoon	7	7	3	0.428571	0	0	3	1
INTENSIVE	9	2	11	02:00:00	2018.6.4	Afternoon	10	10	0	0	0	na	0	na
INTENSIVE	9	2	11	07:00:00	2018.6.4	Afternoon	10	10	2	0.2	2	1	0	0
INTENSIVE	9	2	11	12:00:00	2018.6.4	Afternoon	10	10	0	0	0	na	0	na
INTENSIVE	9	2	12	02:00:00	2018.6.4	Afternoon	5	5	1	0.2	1	1	0	0
INTENSIVE	9	2	12	07:00:00	2018.6.4	Afternoon	5	5	1	0.2	0	0	1	1
INTENSIVE	9	2	12	12:00:00	2018.6.4	Afternoon	5	4	0	0	0	na	0	na
INTENSIVE	9	2	13	02:00:00	2018.6.4	Afternoon	7	7	6	0.857143	0	0	6	1
INTENSIVE	9	2	13	07:00:00	2018.6.4	Afternoon	7	7	5	0.714286	1	0.2	4	0.8
INTENSIVE	9	2	13	12:00:00	2018.6.4	Afternoon	7	7	7	1	2	0.285714	5	0.714286
INTENSIVE	9	2	14	02:00:00	2018.6.4	Afternoon	10	9	0	0	0	na	0	na
INTENSIVE	9	2	14	07:00:00	2018.6.4	Afternoon	10	10	2	0.2	2	1	0	0
INTENSIVE	9	2	14	12:00:00	2018.6.4	Afternoon	10	10	1	0.1	1	1	0	0
INTENSIVE	9	2	15	02:00:00	2018.6.4	Afternoon	5	5	1	0.2	0	0	1	1
INTENSIVE	9	2	15	07:00:00	2018.6.4	Afternoon	5	5	2	0.4	0	0	2	1
INTENSIVE	9	2	15	12:00:00	2018.6.4	Afternoon	5	5	2	0.4	0	0	2	1
INTENSIVE	9	2	16	02:00:00	2018.6.4	Afternoon	7	7	0	0	0	na	0	na
INTENSIVE	9	2	16	07:00:00	2018.6.4	Afternoon	7	7	2	0.285714	2	1	0	0
INTENSIVE	9	2	16	12:00:00	2018.6.4	Afternoon	7	7	2	0.285714	2	1	0	0
