# Supplementary material for: Doing nothing and what it looks like: inactivity in fattening cattle
Source: PeerJ. 2020 Jul 21;8:e9395. doi: 10.7717/peerj.9395 (PMC7512136; doi:10.7717/peerj.9395)
Supplement: Supplemental Information 6 [file peerj-08-9395-s006.xlsx]

## Sheet: Sheet1
Husbandry system	Farm	Farm visit	Morning/Afternoon	Date	OrderOfAnimalsPerVisit	Time	Total Duration	Total duration_sec.	Standing	Standing_sec.	Standing_percent	Lying	Lying_sec.	Lying_percent	Body position_Out of sight	Body position_Out of sight_sec.	Body position_Out of sight_percent	Lying two legs under body	Lying two legs under body_sec.	Lying two legs under body_percent	Lying one leg under body	Lying one leg under body_sec.	Lying one leg under body_percent	Lying two legs stretched	Lying two legs stretched_sec.	Lying two legs stretched_percent	Lying laterally	Lying laterally_sec.	LyingLaterally_percent	Lying_Out of sight	Lying_Out of sight_sec.	Lying_Out of sight_percent	Head_total time	Head up	Head up_sec.	Head up_percent	Head up_percent_from_total_head	Head down	Head down_sec.	Head down_percent	Head down_percent_from_total_head	Head raised	Head raised_sec.	Head raised_percent	Head raised_percent_from_total_head	Head leaned_standing	Head leaned_standing_sec.	Head leaned_standing_percent	Head leaned_standing_from_total_head
PASTURE	1	1	afternoon	2018.7.24	1	12:38	00:15:01	901	00:14:12	852	94.5616	00:00:00	0	0	00:00:00	0	0	00:00:00	0	0	00:00:00	0	0	00:00:00	0	0	00:00:00	0	0	00:00:00	0	0	787	00:10:41	641	71.1432	81.4485	00:02:26	146	16.2042	18.5515	00:00:00	0	0	0	00:00:00	0	0	0
PASTURE	1	1	afternoon	2018.7.24	2	12:56	00:15:03	903	00:10:17	617	68.3278	00:00:00	0	0	00:00:00	0	0	00:00:00	0	0	00:00:00	0	0	00:00:00	0	0	00:00:00	0	0	00:00:00	0	0	532	00:08:52	532	58.9147	100	00:00:00	0	0	0	00:00:00	0	0	0	00:00:00	0	0	0
PASTURE	1	1	afternoon	2018.7.24	3	13:14	00:15:02	902	00:13:58	838	92.9047	00:00:00	0	0	00:00:00	0	0	00:00:00	0	0	00:00:00	0	0	00:00:00	0	0	00:00:00	0	0	00:00:00	0	0	706	00:11:40	700	77.6053	99.1501	00:00:00	0	0	0	00:00:00	0	0	0	00:00:06	6	0.665188	0.849858
PASTURE	1	1	afternoon	2018.7.24	4	13:31	00:14:59	899	00:06:49	409	45.495	00:00:00	0	0	00:00:00	0	0	00:00:00	0	0	00:00:00	0	0	00:00:00	0	0	00:00:00	0	0	00:00:00	0	0	335	00:05:12	312	34.7052	93.1343	00:00:15	15	1.66852	4.47761	00:00:00	0	0	0	00:00:00	0	0	0
PASTURE	1	1	afternoon	2018.7.24	5	13:51	00:15:04	904	00:00:00	0	0	00:15:04	904	100	00:00:00	0	0	00:15:04	904	100	00:00:00	0	0	00:00:00	0	0	00:00:00	0	0	00:00:00	0	0	888	00:14:48	888	98.2301	100	00:00:00	0	0	0	00:00:00	0	0	0	00:00:00	0	0	0
PASTURE	1	1	afternoon	2018.7.24	6	14:07	00:15:01	901	00:05:15	315	34.9612	00:07:00	420	46.6149	00:00:00	0	0	00:07:00	420	46.6149	00:00:00	0	0	00:00:00	0	0	00:00:00	0	0	00:00:00	0	0	621	00:10:16	616	68.3685	99.1948	00:00:05	5	0.554939	0.805153	00:00:00	0	0	0	00:00:00	0	0	0
PASTURE	1	1	afternoon	2018.7.24	7	14:25	00:15:04	904	00:03:28	208	23.0088	00:10:11	611	67.5885	00:00:00	0	0	00:10:11	611	67.5885	00:00:00	0	0	00:00:00	0	0	00:00:00	0	0	00:00:00	0	0	742	00:10:12	612	67.6991	82.4798	00:00:00	0	0	0	00:00:00	0	0	0	00:00:00	0	0	0
PASTURE	1	1	afternoon	2018.7.24	8	14:43	00:15:04	904	00:01:56	116	12.8319	00:13:08	788	87.1681	00:00:00	0	0	00:13:08	788	87.1681	00:00:00	0	0	00:00:00	0	0	00:00:00	0	0	00:00:00	0	0	882	00:14:42	882	97.5664	100	00:00:00	0	0	0	00:00:00	0	0	0	00:00:00	0	0	0
PASTURE	1	1	afternoon	2018.7.24	9	15:49	00:15:02	902	00:00:00	0	0	00:14:55	895	99.2239	00:00:00	0	0	00:14:55	895	99.2239	00:00:00	0	0	00:00:00	0	0	00:00:00	0	0	00:00:00	0	0	855	00:13:56	836	92.6829	97.7778	00:00:00	0	0	0	00:00:00	0	0	0	00:00:00	0	0	0
PASTURE	1	1	afternoon	2018.7.24	10	16:08	00:15:02	902	00:00:00	0	0	00:14:52	892	98.8914	00:00:00	0	0	00:14:02	842	93.3481	00:00:49	49	5.43237	00:00:00	0	0	00:00:00	0	0	00:00:00	0	0	818	00:12:47	767	85.0333	93.7653	00:00:00	0	0	0	00:00:00	0	0	0	00:00:00	0	0	0
PASTURE	1	1	afternoon	2018.7.24	11	16:25	00:15:05	905	00:03:50	230	25.4144	00:01:47	107	11.8232	00:00:00	0	0	00:01:47	107	11.8232	00:00:00	0	0	00:00:00	0	0	00:00:00	0	0	00:00:00	0	0	265	00:04:25	265	29.2818	100	00:00:00	0	0	0	00:00:00	0	0	0	00:00:00	0	0	0
PASTURE	1	1	afternoon	2018.7.24	12	16:42	00:15:04	904	00:00:00	0	0	00:00:00	0	0	00:00:00	0	0	00:00:00	0	0	00:00:00	0	0	00:00:00	0	0	00:00:00	0	0	00:00:00	0	0	0	00:00:00	0	0	0	00:00:00	0	0	0	00:00:00	0	0	0	00:00:00	0	0	0
PASTURE	1	1	afternoon	2018.7.24	13	16:58	00:15:15	915	00:01:20	80	8.74317	00:00:00	0	0	00:00:00	0	0	00:00:00	0	0	00:00:00	0	0	00:00:00	0	0	00:00:00	0	0	00:00:00	0	0	20	00:00:20	20	2.18579	100	00:00:00	0	0	0	00:00:00	0	0	0	00:00:00	0	0	0
PASTURE	1	1	afternoon	2018.7.24	14	17:15	00:15:03	903	00:00:10	10	1.10742	00:00:00	0	0	00:00:00	0	0	00:00:00	0	0	00:00:00	0	0	00:00:00	0	0	00:00:00	0	0	00:00:00	0	0	0	00:00:00	0	0	0	00:00:00	0	0	0	00:00:00	0	0	0	00:00:00	0	0	0
PASTURE	1	1	afternoon	2018.7.24	15	17:32	00:15:01	901	00:14:24	864	95.8935	00:00:00	0	0	00:00:00	0	0	00:00:00	0	0	00:00:00	0	0	00:00:00	0	0	00:00:00	0	0	00:00:00	0	0	795	00:12:46	766	85.0166	96.3522	00:00:12	12	1.33185	1.50943	00:00:00	0	0	0	00:00:00	0	0	0
PASTURE	1	1	afternoon	2018.7.24	16	17:49	00:15:04	904	00:14:46	886	98.0088	00:00:00	0	0	00:00:00	0	0	00:00:00	0	0	00:00:00	0	0	00:00:00	0	0	00:00:00	0	0	00:00:00	0	0	856	00:14:16	856	94.6903	100	00:00:00	0	0	0	00:00:00	0	0	0	00:00:00	0	0	0
PASTURE	1	2	morning	2018.8.6	1	9:50	00:15:03	903	00:03:48	228	25.2492	00:03:39	219	24.2525	00:00:00	0	0	00:03:39	219	24.2525	00:00:00	0	0	00:00:00	0	0	00:00:00	0	0	00:00:00	0	0	349	00:05:16	316	34.9945	90.5444	00:00:33	33	3.65449	9.45559	00:00:00	0	0	0	00:00:00	0	0	0
PASTURE	1	2	morning	2018.8.6	2	10:08	00:15:05	905	00:01:51	111	12.2652	00:12:46	766	84.6409	00:00:00	0	0	00:12:46	766	84.6409	00:00:00	0	0	00:00:00	0	0	00:00:00	0	0	00:00:00	0	0	814	00:13:34	814	89.9448	100	00:00:00	0	0	0	00:00:00	0	0	0	00:00:00	0	0	0
PASTURE	1	2	morning	2018.8.6	3	10:24	00:15:05	905	00:00:00	0	0	00:15:05	905	100	00:00:00	0	0	00:15:05	905	100	00:00:00	0	0	00:00:00	0	0	00:00:00	0	0	00:00:00	0	0	891	00:14:51	891	98.453	100	00:00:00	0	0	0	00:00:00	0	0	0	00:00:00	0	0	0
PASTURE	1	2	morning	2018.8.6	4	10:41	00:15:06	906	00:00:00	0	0	00:14:58	898	99.117	00:00:00	0	0	00:14:58	898	99.117	00:00:00	0	0	00:00:00	0	0	00:00:00	0	0	00:00:00	0	0	853	00:07:14	434	47.9029	50.8792	00:00:00	0	0	0	00:00:00	0	0	0	00:00:00	0	0	0
PASTURE	1	2	morning	2018.8.6	5	10:57	00:15:07	907	00:00:00	0	0	00:15:07	907	100	00:00:00	0	0	00:08:08	488	53.8037	00:05:41	341	37.5965	00:01:08	68	7.49724	00:00:09	9	0.992282	00:00:00	0	0	888	00:14:34	874	96.3616	98.4234	00:00:00	0	0	0	00:00:00	0	0	0	00:00:00	0	0	0
PASTURE	1	2	morning	2018.8.6	6	11:13	00:15:03	903	00:00:00	0	0	00:15:03	903	100	00:00:00	0	0	00:14:55	895	99.1141	00:00:08	8	0.885936	00:00:00	0	0	00:00:00	0	0	00:00:00	0	0	888	00:09:07	547	60.5759	61.5991	00:00:00	0	0	0	00:00:00	0	0	0	00:00:00	0	0	0
PASTURE	1	2	morning	2018.8.6	7	11:29	00:15:04	904	00:00:00	0	0	00:15:04	904	100	00:00:00	0	0	00:14:17	857	94.8009	00:00:46	46	5.0885	00:00:00	0	0	00:00:00	0	0	00:00:00	0	0	883	00:06:23	383	42.3673	43.3749	00:00:00	0	0	0	00:00:00	0	0	0	00:00:00	0	0	0
PASTURE	1	2	morning	2018.8.6	8	11:45	00:15:02	902	00:00:00	0	0	00:15:02	902	100	00:00:00	0	0	00:03:54	234	25.9424	00:11:08	668	74.0576	00:00:00	0	0	00:00:00	0	0	00:00:00	0	0	886	00:11:58	718	79.6009	81.0384	00:00:00	0	0	0	00:00:00	0	0	0	00:00:00	0	0	0
PASTURE	1	2	morning	2018.8.6	9	12:55	00:15:06	906	00:00:00	0	0	00:15:06	906	100	00:00:00	0	0	00:15:06	906	100	00:00:00	0	0	00:00:00	0	0	00:00:00	0	0	00:00:00	0	0	891	00:12:37	757	83.5541	84.9607	00:00:00	0	0	0	00:00:00	0	0	0	00:00:00	0	0	0
PASTURE	1	2	morning	2018.8.6	10	13:12	00:15:05	905	00:00:00	0	0	00:15:05	905	100	00:00:00	0	0	00:15:05	905	100	00:00:00	0	0	00:00:00	0	0	00:00:00	0	0	00:00:00	0	0	882	00:13:55	835	92.2652	94.6712	00:00:30	30	3.31492	3.40136	00:00:00	0	0	0	00:00:00	0	0	0
PASTURE	1	2	morning	2018.8.6	11	13:28	00:15:05	905	00:02:17	137	15.1381	00:01:51	111	12.2652	00:00:00	0	0	00:01:51	111	12.2652	00:00:00	0	0	00:00:00	0	0	00:00:00	0	0	00:00:00	0	0	163	00:01:51	111	12.2652	68.0982	00:00:52	52	5.74586	31.9018	00:00:00	0	0	0	00:00:00	0	0	0
PASTURE	1	2	morning	2018.8.6	12	13:44	00:15:02	902	00:00:00	0	0	00:14:59	899	99.6674	00:00:00	0	0	00:00:00	0	0	00:05:59	359	39.8004	00:00:00	0	0	00:08:59	539	59.7561	00:00:00	0	0	857	00:05:10	310	34.3681	36.1727	00:00:00	0	0	0	00:00:00	0	0	0	00:00:00	0	0	0
PASTURE	1	2	morning	2018.8.6	13	14:01	00:15:03	903	00:01:08	68	7.53045	00:06:47	407	45.072	00:00:00	0	0	00:06:47	407	45.072	00:00:00	0	0	00:00:00	0	0	00:00:00	0	0	00:00:00	0	0	411	00:06:46	406	44.9612	98.7835	00:00:00	0	0	0	00:00:00	0	0	0	00:00:00	0	0	0
PASTURE	1	2	morning	2018.8.6	14	14:17	00:15:03	903	00:00:00	0	0	00:15:03	903	100	00:00:00	0	0	00:05:06	306	33.887	00:09:57	597	66.113	00:00:00	0	0	00:00:00	0	0	00:00:00	0	0	890	00:14:50	890	98.5604	100	00:00:00	0	0	0	00:00:00	0	0	0	00:00:00	0	0	0
PASTURE	1	2	morning	2018.8.6	15	14:34	00:15:06	906	00:07:38	458	50.5519	00:00:00	0	0	00:00:00	0	0	00:00:00	0	0	00:00:00	0	0	00:00:00	0	0	00:00:00	0	0	00:00:00	0	0	341	00:03:52	232	25.6071	68.0352	00:01:49	109	12.0309	31.9648	00:00:00	0	0	0	00:00:00	0	0	0
PASTURE	1	2	morning	2018.8.6	16	14:50	00:15:05	905	00:09:27	567	62.6519	00:00:00	0	0	00:00:00	0	0	00:00:00	0	0	00:00:00	0	0	00:00:00	0	0	00:00:00	0	0	00:00:00	0	0	457	00:07:32	452	49.9448	98.9059	00:00:00	0	0	0	00:00:00	0	0	0	00:00:00	0	0	0
PASTURE	2	1	morning	2018.5.18	1	10:35	00:15:00	900	00:00:00	0	0	00:04:26	266	29.5556	00:00:00	0	0	00:04:26	266	29.5556	00:00:00	0	0	00:00:00	0	0	00:00:00	0	0	00:00:00	0	0	883	00:14:43	883	98.1111	100	00:00:00	0	0	0	00:00:00	0	0	0	00:00:00	0	0	0
PASTURE	2	1	morning	2018.5.18	2	10:53	00:15:04	904	00:00:00	0	0	00:07:43	463	51.2168	00:00:00	0	0	00:07:43	463	51.2168	00:00:00	0	0	00:00:00	0	0	00:00:00	0	0	00:00:00	0	0	887	00:14:47	887	98.1195	100	00:00:00	0	0	0	00:00:00	0	0	0	00:00:00	0	0	0
PASTURE	2	1	morning	2018.5.18	3	11:12	00:15:02	902	00:04:58	298	33.0377	00:00:56	56	6.20843	00:00:00	0	0	00:00:00	0	0	00:00:56	56	6.20843	00:00:00	0	0	00:00:00	0	0	00:00:00	0	0	283	00:04:43	283	31.3747	100	00:00:00	0	0	0	00:00:00	0	0	0	00:00:00	0	0	0
PASTURE	2	1	morning	2018.5.18	4	11:29	00:15:04	904	00:00:00	0	0	00:15:04	904	100	00:00:00	0	0	00:15:04	904	100	00:00:00	0	0	00:00:00	0	0	00:00:00	0	0	00:00:00	0	0	874	00:14:34	874	96.6814	100	00:00:00	0	0	0	00:00:00	0	0	0	00:00:00	0	0	0
PASTURE	2	1	morning	2018.5.18	5	11:46	00:15:02	902	00:00:00	0	0	00:15:02	902	100	00:00:00	0	0	00:13:46	826	91.5743	00:01:02	62	6.87361	00:00:13	13	1.44124	00:00:00	0	0	00:00:00	0	0	883	00:14:43	883	97.8936	100	00:00:00	0	0	0	00:00:00	0	0	0	00:00:00	0	0	0
PASTURE	2	1	morning	2018.5.18	6	12:03	00:15:03	903	00:00:00	0	0	00:15:03	903	100	00:00:00	0	0	00:15:03	903	100	00:00:00	0	0	00:00:00	0	0	00:00:00	0	0	00:00:00	0	0	885	00:14:45	885	98.0066	100	00:00:00	0	0	0	00:00:00	0	0	0	00:00:00	0	0	0
PASTURE	2	1	morning	2018.5.18	7	12:20	00:14:59	899	00:00:07	7	0.778643	00:14:51	891	99.1101	00:00:00	0	0	00:14:51	891	99.1101	00:00:00	0	0	00:00:00	0	0	00:00:00	0	0	00:00:00	0	0	876	00:14:36	876	97.4416	100	00:00:00	0	0	0	00:00:00	0	0	0	00:00:00	0	0	0
PASTURE	2	1	morning	2018.5.18	8	12:39	00:15:01	901	00:00:00	0	0	00:14:51	891	98.8901	00:00:00	0	0	00:14:51	891	98.8901	00:00:00	0	0	00:00:00	0	0	00:00:00	0	0	00:00:00	0	0	863	00:12:07	727	80.6881	84.241	00:00:00	0	0	0	00:00:00	0	0	0	00:00:00	0	0	0
PASTURE	2	1	morning	2018.5.18	9	13:49	00:15:03	903	00:00:00	0	0	00:14:47	887	98.2281	00:00:00	0	0	00:14:47	887	98.2281	00:00:00	0	0	00:00:00	0	0	00:00:00	0	0	00:00:00	0	0	856	00:14:16	856	94.7951	100	00:00:00	0	0	0	00:00:00	0	0	0	00:00:00	0	0	0
PASTURE	2	1	morning	2018.5.18	10	14:11	00:15:06	906	00:02:46	166	18.3223	00:11:17	677	74.7241	00:00:00	0	0	00:11:17	677	74.7241	00:00:00	0	0	00:00:00	0	0	00:00:00	0	0	00:00:00	0	0	787	00:08:20	500	55.1876	63.5324	00:00:00	0	0	0	00:00:00	0	0	0	00:00:00	0	0	0
PASTURE	2	1	morning	2018.5.18	11	14:28	00:15:01	901	00:00:00	0	0	00:14:54	894	99.2231	00:00:00	0	0	00:02:48	168	18.6459	00:12:06	726	80.5771	00:00:00	0	0	00:00:00	0	0	00:00:00	0	0	853	00:14:13	853	94.6726	100	00:00:00	0	0	0	00:00:00	0	0	0	00:00:00	0	0	0
PASTURE	2	1	morning	2018.5.18	12	14:48	00:15:06	906	00:00:00	0	0	00:15:06	906	100	00:00:00	0	0	00:15:06	906	100	00:00:00	0	0	00:00:00	0	0	00:00:00	0	0	00:00:00	0	0	887	00:11:47	707	78.0353	79.7069	00:00:00	0	0	0	00:00:00	0	0	0	00:00:00	0	0	0
PASTURE	2	1	morning	2018.5.18	13	15:04	00:15:08	908	00:00:00	0	0	00:15:08	908	100	00:00:00	0	0	00:15:08	908	100	00:00:00	0	0	00:00:00	0	0	00:00:00	0	0	00:00:00	0	0	895	00:14:55	895	98.5683	100	00:00:00	0	0	0	00:00:00	0	0	0	00:00:00	0	0	0
PASTURE	2	1	morning	2018.5.18	14	15:21	00:15:02	902	00:05:14	314	34.8115	00:09:43	583	64.6341	00:00:00	0	0	00:09:26	566	62.7494	00:00:00	0	0	00:00:00	0	0	00:00:00	0	0	00:00:17	17	1.8847	869	00:14:15	855	94.7894	98.389	00:00:14	14	1.55211	1.61105	00:00:00	0	0	0	00:00:00	0	0	0
PASTURE	2	1	morning	2018.5.18	15	15:38	00:15:02	902	00:08:14	494	54.7672	00:05:09	309	34.2572	00:00:00	0	0	00:04:29	269	29.8226	00:00:00	0	0	00:00:00	0	0	00:00:00	0	0	00:00:39	39	4.32373	702	00:06:32	392	43.459	55.8405	00:05:10	310	34.3681	44.1595	00:00:00	0	0	0	00:00:00	0	0	0
PASTURE	2	1	morning	2018.5.18	16	15:55	00:15:01	901	00:01:19	79	8.76804	00:07:26	446	49.5006	00:00:00	0	0	00:07:26	446	49.5006	00:00:00	0	0	00:00:00	0	0	00:00:00	0	0	00:00:00	0	0	483	00:07:06	426	47.2808	88.1988	00:00:12	12	1.33185	2.48447	00:00:00	0	0	0	00:00:00	0	0	0
PASTURE	2	2	afternoon	2018.6.18	1	12:03	00:15:03	903	00:00:24	24	2.65781	00:00:00	0	0	00:00:00	0	0	00:00:00	0	0	00:00:00	0	0	00:00:00	0	0	00:00:00	0	0	00:00:00	0	0	0	00:00:00	0	0	0	00:00:00	0	0	0	00:00:00	0	0	0	00:00:00	0	0	0
PASTURE	2	2	afternoon	2018.6.18	2	12:20	00:15:10	910	00:01:29	89	9.78022	00:00:00	0	0	00:00:00	0	0	00:00:00	0	0	00:00:00	0	0	00:00:00	0	0	00:00:00	0	0	00:00:00	0	0	37	00:00:37	37	4.06593	100	00:00:00	0	0	0	00:00:00	0	0	0	00:00:00	0	0	0
PASTURE	2	2	afternoon	2018.6.18	3	12:45	00:15:05	905	00:02:07	127	14.0331	00:00:00	0	0	00:00:00	0	0	00:00:00	0	0	00:00:00	0	0	00:00:00	0	0	00:00:00	0	0	00:00:00	0	0	29	00:00:29	29	3.20442	100	00:00:00	0	0	0	00:00:00	0	0	0	00:00:00	0	0	0
PASTURE	2	2	afternoon	2018.6.18	4	13:00	00:02:41	161	00:00:03	3	1.86335	00:02:04	124	77.0186	00:00:00	0	0	00:02:04	124	77.0186	00:00:00	0	0	00:00:00	0	0	00:00:00	0	0	00:00:00	0	0	20	00:00:20	20	12.4224	100	00:00:00	0	0	0	00:00:00	0	0	0	00:00:00	0	0	0
PASTURE	2	2	afternoon	2018.6.18	5	13:16	00:15:12	912	00:03:15	195	21.3816	00:11:40	700	76.7544	00:00:00	0	0	00:02:32	152	16.6667	00:09:08	548	60.0877	00:00:00	0	0	00:00:00	0	0	00:00:00	0	0	850	00:14:10	850	93.2018	100	00:00:00	0	0	0	00:00:00	0	0	0	00:00:00	0	0	0
PASTURE	2	2	afternoon	2018.6.18	6	13:32	00:14:58	898	00:00:00	0	0	00:14:58	898	100	00:00:00	0	0	00:14:58	898	100	00:00:00	0	0	00:00:00	0	0	00:00:00	0	0	00:00:00	0	0	875	00:14:35	875	97.4388	100	00:00:00	0	0	0	00:00:00	0	0	0	00:00:00	0	0	0
PASTURE	2	2	afternoon	2018.6.18	7	13:49	00:15:01	901	00:00:00	0	0	00:15:01	901	100	00:00:00	0	0	00:14:14	854	94.7836	00:00:46	46	5.10544	00:00:00	0	0	00:00:00	0	0	00:00:00	0	0	887	00:12:47	767	85.1276	86.4713	00:00:00	0	0	0	00:00:00	0	0	0	00:00:00	0	0	0
PASTURE	2	2	afternoon	2018.6.18	8	14:05	00:15:07	907	00:15:07	907	100	00:00:00	0	0	00:00:00	0	0	00:00:00	0	0	00:00:00	0	0	00:00:00	0	0	00:00:00	0	0	00:00:00	0	0	898	00:14:58	898	99.0077	100	00:00:00	0	0	0	00:00:00	0	0	0	00:00:00	0	0	0
PASTURE	2	2	afternoon	2018.6.18	9	15:05	00:15:47	947	00:00:00	0	0	00:15:47	947	100	00:00:00	0	0	00:15:08	908	95.8817	00:00:00	0	0	00:00:39	39	4.11827	00:00:00	0	0	00:00:00	0	0	933	00:15:33	933	98.5216	100	00:00:00	0	0	0	00:00:00	0	0	0	00:00:00	0	0	0
PASTURE	2	2	afternoon	2018.6.18	10	15:21	00:15:21	921	00:11:08	668	72.5299	00:00:00	0	0	00:00:00	0	0	00:00:00	0	0	00:00:00	0	0	00:00:00	0	0	00:00:00	0	0	00:00:00	0	0	647	00:10:47	647	70.2497	100	00:00:00	0	0	0	00:00:00	0	0	0	00:00:00	0	0	0
PASTURE	2	2	afternoon	2018.6.18	11	15:38	00:14:53	893	00:01:32	92	10.3024	00:00:00	0	0	00:00:00	0	0	00:00:00	0	0	00:00:00	0	0	00:00:00	0	0	00:00:00	0	0	00:00:00	0	0	52	00:00:52	52	5.82307	100	00:00:00	0	0	0	00:00:00	0	0	0	00:00:00	0	0	0
PASTURE	2	2	afternoon	2018.6.18	12	15:55	00:15:10	910	00:03:52	232	25.4945	00:00:00	0	0	00:00:00	0	0	00:00:00	0	0	00:00:00	0	0	00:00:00	0	0	00:00:00	0	0	00:00:00	0	0	202	00:03:22	202	22.1978	100	00:00:00	0	0	0	00:00:00	0	0	0	00:00:00	0	0	0
PASTURE	2	2	afternoon	2018.6.18	13	16:11	00:14:50	890	00:00:04	4	0.449438	00:00:00	0	0	00:00:00	0	0	00:00:00	0	0	00:00:00	0	0	00:00:00	0	0	00:00:00	0	0	00:00:00	0	0	0	00:00:00	0	0	0	00:00:00	0	0	0	00:00:00	0	0	0	00:00:00	0	0	0
PASTURE	2	2	afternoon	2018.6.18	14	16:28	00:14:54	894	00:00:04	4	0.447427	00:00:00	0	0	00:00:00	0	0	00:00:00	0	0	00:00:00	0	0	00:00:00	0	0	00:00:00	0	0	00:00:00	0	0	0	00:00:00	0	0	0	00:00:00	0	0	0	00:00:00	0	0	0	00:00:00	0	0	0
PASTURE	2	2	afternoon	2018.6.18	15	16:45	00:15:01	901	00:00:31	31	3.44062	00:07:22	442	49.0566	00:00:00	0	0	00:07:22	442	49.0566	00:00:00	0	0	00:00:00	0	0	00:00:00	0	0	00:00:00	0	0	436	00:07:16	436	48.3907	100	00:00:00	0	0	0	00:00:00	0	0	0	00:00:00	0	0	0
PASTURE	2	2	afternoon	2018.6.18	16	17:02	00:15:07	907	00:08:21	501	55.237	00:00:00	0	0	00:00:00	0	0	00:00:00	0	0	00:00:00	0	0	00:00:00	0	0	00:00:00	0	0	00:00:00	0	0	314	00:05:03	303	33.4068	96.4968	00:00:11	11	1.21279	3.50318	00:00:00	0	0	0	00:00:00	0	0	0
PASTURE	3	1	morning	2018.4.30	1	10:15	00:15:04	904	00:01:13	73	8.07522	00:00:00	0	0	00:00:00	0	0	00:00:00	0	0	00:00:00	0	0	00:00:00	0	0	00:00:00	0	0	00:00:00	0	0	9	00:00:09	9	0.995575	100	00:00:00	0	0	0	00:00:00	0	0	0	00:00:00	0	0	0
PASTURE	3	1	morning	2018.4.30	2	10:52	00:15:00	900	00:00:26	26	2.88889	00:00:00	0	0	00:00:00	0	0	00:00:00	0	0	00:00:00	0	0	00:00:00	0	0	00:00:00	0	0	00:00:00	0	0	5	00:00:05	5	0.555556	100	00:00:00	0	0	0	00:00:00	0	0	0	00:00:00	0	0	0
PASTURE	3	1	morning	2018.4.30	3	11:10	00:14:48	888	00:00:00	0	0	00:00:00	0	0	00:00:00	0	0	00:00:00	0	0	00:00:00	0	0	00:00:00	0	0	00:00:00	0	0	00:00:00	0	0	0	00:00:00	0	0	0	00:00:00	0	0	0	00:00:00	0	0	0	00:00:00	0	0	0
PASTURE	3	1	morning	2018.4.30	4	11:28	00:15:05	905	00:02:19	139	15.3591	00:00:00	0	0	00:00:00	0	0	00:00:00	0	0	00:00:00	0	0	00:00:00	0	0	00:00:00	0	0	00:00:00	0	0	77	00:01:12	72	7.9558	93.5065	00:00:05	5	0.552486	6.49351	00:00:00	0	0	0	00:00:00	0	0	0
PASTURE	3	1	morning	2018.4.30	5	11:48	00:14:59	899	00:03:53	233	25.9177	00:00:00	0	0	00:00:00	0	0	00:00:00	0	0	00:00:00	0	0	00:00:00	0	0	00:00:00	0	0	00:00:00	0	0	180	00:02:30	150	16.6852	83.3333	00:00:19	19	2.11346	10.5556	00:00:11	11	1.22358	6.11111	00:00:00	0	0	0
PASTURE	3	1	morning	2018.4.30	6	12:05	00:14:58	898	00:01:29	89	9.91091	00:00:00	0	0	00:00:00	0	0	00:00:00	0	0	00:00:00	0	0	00:00:00	0	0	00:00:00	0	0	00:00:00	0	0	31	00:00:11	11	1.22494	35.4839	00:00:20	20	2.22717	64.5161	00:00:00	0	0	0	00:00:00	0	0	0
PASTURE	3	1	morning	2018.4.30	7	12:28	00:15:02	902	00:02:48	168	18.6253	00:00:00	0	0	00:00:00	0	0	00:00:00	0	0	00:00:00	0	0	00:00:00	0	0	00:00:00	0	0	00:00:00	0	0	93	00:01:06	66	7.31707	70.9677	00:00:27	27	2.99335	29.0323	00:00:00	0	0	0	00:00:00	0	0	0
PASTURE	3	1	morning	2018.4.30	8	12:44	00:14:58	898	00:00:19	19	2.11581	00:00:00	0	0	00:00:00	0	0	00:00:00	0	0	00:00:00	0	0	00:00:00	0	0	00:00:00	0	0	00:00:00	0	0	7	00:00:07	7	0.77951	100	00:00:00	0	0	0	00:00:00	0	0	0	00:00:00	0	0	0
PASTURE	3	1	morning	2018.4.30	9	14:05	00:15:02	902	00:00:39	39	4.32373	00:00:00	0	0	00:00:00	0	0	00:00:00	0	0	00:00:00	0	0	00:00:00	0	0	00:00:00	0	0	00:00:00	0	0	73	00:01:13	73	8.09313	100	00:00:00	0	0	0	00:00:00	0	0	0	00:00:00	0	0	0
PASTURE	3	1	morning	2018.4.30	10	14:22	00:15:03	903	00:00:07	7	0.775194	00:00:00	0	0	00:00:00	0	0	00:00:00	0	0	00:00:00	0	0	00:00:00	0	0	00:00:00	0	0	00:00:00	0	0	0	00:00:00	0	0	0	00:00:00	0	0	0	00:00:00	0	0	0	00:00:00	0	0	0
PASTURE	3	1	morning	2018.4.30	11	14:39	00:14:59	899	00:03:17	197	21.9132	00:00:00	0	0	00:00:00	0	0	00:00:00	0	0	00:00:00	0	0	00:00:00	0	0	00:00:00	0	0	00:00:00	0	0	131	00:00:57	57	6.34038	43.5115	00:00:39	39	4.33815	29.771	00:00:00	0	0	0	00:00:00	0	0	0
PASTURE	3	1	morning	2018.4.30	12	14:56	00:15:03	903	00:02:06	126	13.9535	00:00:00	0	0	00:00:00	0	0	00:00:00	0	0	00:00:00	0	0	00:00:00	0	0	00:00:00	0	0	00:00:00	0	0	81	00:00:41	41	4.54042	50.6173	00:00:05	5	0.55371	6.17284	00:00:35	35	3.87597	43.2099	00:00:00	0	0	0
PASTURE	3	1	morning	2018.4.30	13	15:18	00:14:59	899	00:05:32	332	36.9299	00:00:00	0	0	00:00:00	0	0	00:00:00	0	0	00:00:00	0	0	00:00:00	0	0	00:00:00	0	0	00:00:00	0	0	360	00:05:27	327	36.3737	90.8333	00:00:33	33	3.67075	9.16667	00:00:00	0	0	0	00:00:00	0	0	0
PASTURE	3	1	morning	2018.4.30	14	15:35	00:15:06	906	00:01:43	103	11.3687	00:00:20	20	2.20751	00:00:00	0	0	00:00:20	20	2.20751	00:00:00	0	0	00:00:00	0	0	00:00:00	0	0	00:00:00	0	0	348	00:04:53	293	32.34	84.1954	00:00:55	55	6.07064	15.8046	00:00:00	0	0	0	00:00:00	0	0	0
PASTURE	3	1	morning	2018.4.30	15	15:53	00:15:04	904	00:00:16	16	1.76991	00:00:36	36	3.9823	00:00:00	0	0	00:00:36	36	3.9823	00:00:00	0	0	00:00:00	0	0	00:00:00	0	0	00:00:00	0	0	829	00:08:55	535	59.1814	64.5356	00:00:00	0	0	0	00:00:00	0	0	0	00:00:00	0	0	0
PASTURE	3	1	morning	2018.4.30	16	16:10	00:15:04	904	00:09:14	554	61.2832	00:00:00	0	0	00:00:00	0	0	00:00:00	0	0	00:00:00	0	0	00:00:00	0	0	00:00:00	0	0	00:00:00	0	0	440	00:06:08	368	40.708	83.6364	00:00:47	47	5.19912	10.6818	00:00:00	0	0	0	00:00:00	0	0	0
PASTURE	3	2	afternoon	2018.6.11	1	11:54	00:14:39	879	00:11:49	709	80.6598	00:00:00	0	0	00:00:00	0	0	00:00:00	0	0	00:00:00	0	0	00:00:00	0	0	00:00:00	0	0	00:00:00	0	0	627	00:10:05	605	68.8282	96.4912	00:00:00	0	0	0	00:00:00	0	0	0	00:00:00	0	0	0
PASTURE	3	2	afternoon	2018.6.11	2	12:11	00:15:02	902	00:13:24	804	89.1353	00:00:00	0	0	00:00:00	0	0	00:00:00	0	0	00:00:00	0	0	00:00:00	0	0	00:00:00	0	0	00:00:00	0	0	762	00:07:17	437	48.4479	57.3491	00:00:00	0	0	0	00:00:00	0	0	0	00:00:00	0	0	0
PASTURE	3	2	afternoon	2018.6.11	3	12:26	00:15:02	902	00:14:54	894	99.1131	00:00:00	0	0	00:00:00	0	0	00:00:00	0	0	00:00:00	0	0	00:00:00	0	0	00:00:00	0	0	00:00:00	0	0	856	00:14:10	850	94.235	99.2991	00:00:06	6	0.665188	0.700935	00:00:00	0	0	0	00:00:00	0	0	0
PASTURE	3	2	afternoon	2018.6.11	4	12:42	00:15:41	941	00:02:22	142	15.0903	00:00:00	0	0	00:00:00	0	0	00:00:00	0	0	00:00:00	0	0	00:00:00	0	0	00:00:00	0	0	00:00:00	0	0	118	00:01:53	113	12.0085	95.7627	00:00:05	5	0.53135	4.23729	00:00:00	0	0	0	00:00:00	0	0	0
PASTURE	3	2	afternoon	2018.6.11	5	13:11	00:15:08	908	00:00:11	11	1.21145	00:00:00	0	0	00:00:00	0	0	00:00:00	0	0	00:00:00	0	0	00:00:00	0	0	00:00:00	0	0	00:00:00	0	0	0	00:00:00	0	0	0	00:00:00	0	0	0	00:00:00	0	0	0	00:00:00	0	0	0
PASTURE	3	2	afternoon	2018.6.11	6	13:29	00:15:03	903	00:00:20	20	2.21484	00:00:00	0	0	00:00:00	0	0	00:00:00	0	0	00:00:00	0	0	00:00:00	0	0	00:00:00	0	0	00:00:00	0	0	5	00:00:05	5	0.55371	100	00:00:00	0	0	0	00:00:00	0	0	0	00:00:00	0	0	0
PASTURE	3	2	afternoon	2018.6.11	7	13:47	00:15:02	902	00:01:40	100	11.0865	00:00:00	0	0	00:00:00	0	0	00:00:00	0	0	00:00:00	0	0	00:00:00	0	0	00:00:00	0	0	00:00:00	0	0	30	00:00:30	30	3.32594	100	00:00:00	0	0	0	00:00:00	0	0	0	00:00:00	0	0	0
PASTURE	3	2	afternoon	2018.6.11	8	14:05	00:15:20	920	00:00:34	34	3.69565	00:00:00	0	0	00:00:00	0	0	00:00:00	0	0	00:00:00	0	0	00:00:00	0	0	00:00:00	0	0	00:00:00	0	0	0	00:00:00	0	0	0	00:00:00	0	0	0	00:00:00	0	0	0	00:00:00	0	0	0
PASTURE	3	2	afternoon	2018.6.11	9	15:23	00:15:07	907	00:01:36	96	10.5843	00:00:00	0	0	00:00:00	0	0	00:00:00	0	0	00:00:00	0	0	00:00:00	0	0	00:00:00	0	0	00:00:00	0	0	32	00:00:32	32	3.52811	100	00:00:00	0	0	0	00:00:00	0	0	0	00:00:00	0	0	0
PASTURE	3	2	afternoon	2018.6.11	10	15:40	00:15:02	902	00:01:56	116	12.8603	00:03:07	187	20.7317	00:00:00	0	0	00:03:07	187	20.7317	00:00:00	0	0	00:00:00	0	0	00:00:00	0	0	00:00:00	0	0	217	00:03:37	217	24.0576	100	00:00:00	0	0	0	00:00:00	0	0	0	00:00:00	0	0	0
PASTURE	3	2	afternoon	2018.6.11	11	15:57	00:15:29	929	00:00:09	9	0.968784	00:00:00	0	0	00:00:00	0	0	00:00:00	0	0	00:00:00	0	0	00:00:00	0	0	00:00:00	0	0	00:00:00	0	0	0	00:00:00	0	0	0	00:00:00	0	0	0	00:00:00	0	0	0	00:00:00	0	0	0
PASTURE	3	2	afternoon	2018.6.11	12	16:18	00:15:06	906	00:06:48	408	45.0331	00:00:00	0	0	00:00:00	0	0	00:00:00	0	0	00:00:00	0	0	00:00:00	0	0	00:00:00	0	0	00:00:00	0	0	323	00:03:43	223	24.6137	69.0402	00:00:00	0	0	0	00:00:00	0	0	0	00:00:00	0	0	0
PASTURE	3	2	afternoon	2018.6.11	13	16:36	00:15:21	921	00:01:03	63	6.84039	00:00:42	42	4.56026	00:00:00	0	0	00:00:42	42	4.56026	00:00:00	0	0	00:00:00	0	0	00:00:00	0	0	00:00:00	0	0	55	00:00:55	55	5.97177	100	00:00:00	0	0	0	00:00:00	0	0	0	00:00:00	0	0	0
PASTURE	3	2	afternoon	2018.6.11	14	16:54	00:15:09	909	00:02:51	171	18.8119	00:00:00	0	0	00:00:00	0	0	00:00:00	0	0	00:00:00	0	0	00:00:00	0	0	00:00:00	0	0	00:00:00	0	0	106	00:01:46	106	11.6612	100	00:00:00	0	0	0	00:00:00	0	0	0	00:00:00	0	0	0
PASTURE	3	2	afternoon	2018.6.11	15	17:11	00:15:09	909	00:03:20	200	22.0022	00:00:00	0	0	00:00:00	0	0	00:00:00	0	0	00:00:00	0	0	00:00:00	0	0	00:00:00	0	0	00:00:00	0	0	182	00:03:02	182	20.022	100	00:00:00	0	0	0	00:00:00	0	0	0	00:00:00	0	0	0
PASTURE	3	2	afternoon	2018.6.11	16	17:28	00:15:05	905	00:06:18	378	41.768	00:00:00	0	0	00:00:00	0	0	00:00:00	0	0	00:00:00	0	0	00:00:00	0	0	00:00:00	0	0	00:00:00	0	0	265	00:04:25	265	29.2818	100	00:00:00	0	0	0	00:00:00	0	0	0	00:00:00	0	0	0
SEMI	4	1	morning	2018.4.22	1	10:11	00:15:02	902	00:10:37	637	70.6208	00:00:00	0	0	00:00:00	0	0	00:00:00	0	0	00:00:00	0	0	00:00:00	0	0	00:00:00	0	0	00:00:00	0	0	472	00:07:22	442	49.0022	93.6441	00:00:30	30	3.32594	6.35593	00:00:00	0	0	0	00:00:00	0	0	0
SEMI	4	1	morning	2018.4.22	2	10:34	00:16:43	1003	00:10:55	655	65.3041	00:00:00	0	0	00:00:00	0	0	00:00:00	0	0	00:00:00	0	0	00:00:00	0	0	00:00:00	0	0	00:00:00	0	0	481	00:06:58	418	41.675	86.9023	00:00:54	54	5.38385	11.2266	00:00:00	0	0	0	00:00:09	9	0.897308	1.8711
SEMI	4	1	morning	2018.4.22	3	10:58	00:15:05	905	00:00:00	0	0	00:15:05	905	100	00:00:00	0	0	00:15:05	905	100	00:00:00	0	0	00:00:00	0	0	00:00:00	0	0	00:00:00	0	0	882	00:13:46	826	91.2707	93.6508	00:00:00	0	0	0	00:00:00	0	0	0	00:00:00	0	0	0
SEMI	4	1	morning	2018.4.22	4	11:19	00:15:22	922	00:07:28	448	48.59	00:06:49	409	44.3601	00:00:00	0	0	00:05:38	338	36.6594	00:00:00	0	0	00:00:00	0	0	00:00:00	0	0	00:01:10	70	7.59219	774	00:08:58	538	58.3514	69.509	00:00:42	42	4.55531	5.42636	00:00:00	0	0	0	00:00:00	0	0	0
SEMI	4	1	morning	2018.4.22	5	11:40	00:14:58	898	00:07:29	449	50	00:00:00	0	0	00:00:00	0	0	00:00:00	0	0	00:00:00	0	0	00:00:00	0	0	00:00:00	0	0	00:00:00	0	0	381	00:06:21	381	42.4276	100	00:00:00	0	0	0	00:00:00	0	0	0	00:00:00	0	0	0
SEMI	4	1	morning	2018.4.22	6	12:00	00:14:51	891	00:00:03	3	0.3367	00:14:02	842	94.5006	00:00:00	0	0	00:13:17	797	89.4501	00:00:00	0	0	00:00:00	0	0	00:00:00	0	0	00:00:44	44	4.93827	750	00:07:55	475	53.3109	63.3333	00:00:00	0	0	0	00:00:00	0	0	0	00:00:00	0	0	0
SEMI	4	1	morning	2018.4.22	7	12:20	00:15:08	908	00:09:13	553	60.9031	00:00:00	0	0	00:00:00	0	0	00:00:00	0	0	00:00:00	0	0	00:00:00	0	0	00:00:00	0	0	00:00:00	0	0	387	00:05:21	321	35.3524	82.9457	00:00:34	34	3.74449	8.78553	00:00:00	0	0	0	00:00:00	0	0	0
SEMI	4	1	morning	2018.4.22	8	12:44	00:15:04	904	00:13:04	784	86.7257	00:00:00	0	0	00:00:00	0	0	00:00:00	0	0	00:00:00	0	0	00:00:00	0	0	00:00:00	0	0	00:00:00	0	0	703	00:09:50	590	65.2655	83.926	00:01:19	79	8.73894	11.2376	00:00:34	34	3.76106	4.83642	00:00:00	0	0	0
SEMI	4	1	morning	2018.4.22	9	13:35	00:15:02	902	00:00:56	56	6.20843	00:04:31	271	30.0443	00:00:00	0	0	00:04:31	271	30.0443	00:00:00	0	0	00:00:00	0	0	00:00:00	0	0	00:00:00	0	0	277	00:03:56	236	26.1641	85.1986	00:00:25	25	2.77162	9.02527	00:00:00	0	0	0	00:00:00	0	0	0
SEMI	4	1	morning	2018.4.22	10	13:55	00:15:02	902	00:01:44	104	11.5299	00:00:00	0	0	00:00:00	0	0	00:00:00	0	0	00:00:00	0	0	00:00:00	0	0	00:00:00	0	0	00:00:00	0	0	55	00:00:44	44	4.87805	80	00:00:11	11	1.21951	20	00:00:00	0	0	0	00:00:00	0	0	0
SEMI	4	1	morning	2018.4.22	11	14:14	00:15:15	915	00:06:50	410	44.8087	00:00:00	0	0	00:00:00	0	0	00:00:00	0	0	00:00:00	0	0	00:00:00	0	0	00:00:00	0	0	00:00:00	0	0	332	00:05:22	322	35.1913	96.988	00:00:05	5	0.546448	1.50602	00:00:05	5	0.546448	1.50602	00:00:00	0	0	0
SEMI	4	1	morning	2018.4.22	12	14:35	00:14:07	847	00:08:47	527	62.2196	00:00:00	0	0	00:00:00	0	0	00:00:00	0	0	00:00:00	0	0	00:00:00	0	0	00:00:00	0	0	00:00:00	0	0	279	00:03:45	225	26.5643	80.6452	00:00:00	0	0	0	00:00:00	0	0	0	00:00:00	0	0	0
SEMI	4	1	morning	2018.4.22	13	14:54	00:15:00	900	00:01:28	88	9.77778	00:01:05	65	7.22222	00:00:00	0	0	00:01:05	65	7.22222	00:00:00	0	0	00:00:00	0	0	00:00:00	0	0	00:00:00	0	0	73	00:00:46	46	5.11111	63.0137	00:00:27	27	3	36.9863	00:00:00	0	0	0	00:00:00	0	0	0
SEMI	4	1	morning	2018.4.22	14	15:14	00:10:43	643	00:00:00	0	0	00:10:43	643	100	00:00:00	0	0	00:00:00	0	0	00:05:15	315	48.9891	00:00:00	0	0	00:00:00	0	0	00:05:27	327	50.8554	615	00:04:53	293	45.5677	47.6423	00:02:20	140	21.7729	22.7642	00:00:00	0	0	0	00:00:00	0	0	0
SEMI	4	1	morning	2018.4.22	15	15:33	00:15:01	901	00:00:48	48	5.32741	00:00:00	0	0	00:00:00	0	0	00:00:00	0	0	00:00:00	0	0	00:00:00	0	0	00:00:00	0	0	00:00:00	0	0	0	00:00:00	0	0	0	00:00:00	0	0	0	00:00:00	0	0	0	00:00:00	0	0	0
SEMI	4	1	morning	2018.4.22	16	15:53	00:15:09	909	00:00:00	0	0	00:15:09	909	100	00:00:00	0	0	00:15:09	909	100	00:00:00	0	0	00:00:00	0	0	00:00:00	0	0	00:00:00	0	0	893	00:10:50	650	71.5072	72.7884	00:00:00	0	0	0	00:00:00	0	0	0	00:00:00	0	0	0
SEMI	4	2	afternoon	2018.5.20	1	12:05	00:14:59	899	00:10:31	631	70.1891	00:00:00	0	0	00:00:00	0	0	00:00:00	0	0	00:00:00	0	0	00:00:00	0	0	00:00:00	0	0	00:00:00	0	0	417	00:05:45	345	38.376	82.7338	00:01:12	72	8.0089	17.2662	00:00:00	0	0	0	00:00:00	0	0	0
SEMI	4	2	afternoon	2018.5.20	2	12:24	00:15:12	912	00:03:46	226	24.7807	00:00:00	0	0	00:00:00	0	0	00:00:00	0	0	00:00:00	0	0	00:00:00	0	0	00:00:00	0	0	00:00:00	0	0	139	00:00:13	13	1.42544	9.35252	00:00:29	29	3.17982	20.8633	00:01:37	97	10.636	69.7842	00:00:00	0	0	0
SEMI	4	2	afternoon	2018.5.20	3	12:42	00:14:59	899	00:08:52	532	59.1769	00:00:00	0	0	00:00:00	0	0	00:00:00	0	0	00:00:00	0	0	00:00:00	0	0	00:00:00	0	0	00:00:00	0	0	391	00:04:25	265	29.4772	67.7749	00:02:06	126	14.0156	32.2251	00:00:00	0	0	0	00:00:00	0	0	0
SEMI	4	2	afternoon	2018.5.20	4	13:02	00:15:02	902	00:11:57	717	79.49	00:00:00	0	0	00:00:00	0	0	00:00:00	0	0	00:00:00	0	0	00:00:00	0	0	00:00:00	0	0	00:00:00	0	0	565	00:07:56	476	52.7716	84.2478	00:00:36	36	3.99113	6.37168	00:00:43	43	4.76718	7.61062	00:00:00	0	0	0
SEMI	4	2	afternoon	2018.5.20	5	13:19	00:15:01	901	00:00:00	0	0	00:15:01	901	100	00:00:00	0	0	00:15:01	901	100	00:00:00	0	0	00:00:00	0	0	00:00:00	0	0	00:00:00	0	0	880	00:13:16	796	88.3463	90.4545	00:00:00	0	0	0	00:00:00	0	0	0	00:00:04	4	0.443951	0.454545
SEMI	4	2	afternoon	2018.5.20	6	13:37	00:15:01	901	00:08:49	529	58.7125	00:00:00	0	0	00:00:00	0	0	00:00:00	0	0	00:00:00	0	0	00:00:00	0	0	00:00:00	0	0	00:00:00	0	0	249	00:02:21	141	15.6493	56.6265	00:01:21	81	8.99001	32.5301	00:00:27	27	2.99667	10.8434	00:00:00	0	0	0
SEMI	4	2	afternoon	2018.5.20	7	13:55	00:15:05	905	00:11:28	688	76.0221	00:00:00	0	0	00:00:00	0	0	00:00:00	0	0	00:00:00	0	0	00:00:00	0	0	00:00:00	0	0	00:00:00	0	0	545	00:08:24	504	55.6906	92.4771	00:00:41	41	4.53039	7.52294	00:00:00	0	0	0	00:00:00	0	0	0
SEMI	4	2	afternoon	2018.5.20	8	14:17	00:15:02	902	00:00:00	0	0	00:15:02	902	100	00:00:00	0	0	00:15:02	902	100	00:00:00	0	0	00:00:00	0	0	00:00:00	0	0	00:00:00	0	0	881	00:10:11	611	67.7384	69.353	00:00:00	0	0	0	00:00:00	0	0	0	00:00:00	0	0	0
SEMI	4	2	afternoon	2018.5.20	9	15:12	00:15:08	908	00:00:00	0	0	00:14:51	891	98.1278	00:00:00	0	0	00:13:32	812	89.4273	00:01:19	79	8.70044	00:00:00	0	0	00:00:00	0	0	00:00:00	0	0	852	00:05:03	303	33.37	35.5634	00:00:00	0	0	0	00:00:00	0	0	0	00:00:00	0	0	0
SEMI	4	2	afternoon	2018.5.20	10	15:30	00:15:02	902	00:00:00	0	0	00:15:02	902	100	00:00:00	0	0	00:15:02	902	100	00:00:00	0	0	00:00:00	0	0	00:00:00	0	0	00:00:00	0	0	875	00:11:47	707	78.3814	80.8	00:00:00	0	0	0	00:00:00	0	0	0	00:00:00	0	0	0
SEMI	4	2	afternoon	2018.5.20	11	15:50	00:15:03	903	00:06:01	361	39.9779	00:00:00	0	0	00:00:00	0	0	00:00:00	0	0	00:00:00	0	0	00:00:00	0	0	00:00:00	0	0	00:00:00	0	0	235	00:03:39	219	24.2525	93.1915	00:00:16	16	1.77187	6.80851	00:00:00	0	0	0	00:00:00	0	0	0
SEMI	4	2	afternoon	2018.5.20	12	16:08	00:15:02	902	00:00:00	0	0	00:14:56	896	99.3348	00:00:00	0	0	00:10:46	646	71.6186	00:02:12	132	14.6341	00:00:00	0	0	00:01:57	117	12.9712	00:00:00	0	0	844	00:09:08	548	60.7539	64.9289	00:00:00	0	0	0	00:00:00	0	0	0	00:02:01	121	13.4146	14.3365
SEMI	4	2	afternoon	2018.5.20	13	16:26	00:15:02	902	00:00:00	0	0	00:15:02	902	100	00:00:00	0	0	00:08:53	533	59.0909	00:06:08	368	40.7982	00:00:00	0	0	00:00:00	0	0	00:00:00	0	0	878	00:13:27	807	89.4678	91.9134	00:00:00	0	0	0	00:00:00	0	0	0	00:00:00	0	0	0
SEMI	4	2	afternoon	2018.5.20	14	16:44	00:15:03	903	00:03:39	219	24.2525	00:00:00	0	0	00:00:00	0	0	00:00:00	0	0	00:00:00	0	0	00:00:00	0	0	00:00:00	0	0	00:00:00	0	0	187	00:00:31	31	3.433	16.5775	00:01:21	81	8.9701	43.3155	00:00:00	0	0	0	00:00:00	0	0	0
SEMI	4	2	afternoon	2018.5.20	15	17:05	00:15:02	902	00:00:00	0	0	00:15:02	902	100	00:00:00	0	0	00:04:33	273	30.2661	00:10:29	629	69.7339	00:00:00	0	0	00:00:00	0	0	00:00:00	0	0	873	00:11:42	702	77.8271	80.4124	00:00:00	0	0	0	00:00:00	0	0	0	00:00:00	0	0	0
SEMI	4	2	afternoon	2018.5.20	16	17:25	00:15:05	905	00:08:15	495	54.6961	00:01:55	115	12.7072	00:00:00	0	0	00:01:55	115	12.7072	00:00:00	0	0	00:00:00	0	0	00:00:00	0	0	00:00:00	0	0	489	00:07:23	443	48.9503	90.593	00:00:42	42	4.64088	8.58896	00:00:04	4	0.441989	0.817996	00:00:00	0	0	0
SEMI	5	1	afternoon	2018.5.2	1	12:28	00:15:02	902	00:07:14	434	48.1153	00:00:00	0	0	00:00:00	0	0	00:00:00	0	0	00:00:00	0	0	00:00:00	0	0	00:00:00	0	0	00:00:00	0	0	306	00:01:14	74	8.20399	24.183	00:00:58	58	6.43016	18.9542	00:00:00	0	0	0	00:00:00	0	0	0
SEMI	5	1	afternoon	2018.5.2	2	12:56	00:15:02	902	00:00:00	0	0	00:15:02	902	100	00:00:00	0	0	00:15:02	902	100	00:00:00	0	0	00:00:00	0	0	00:00:00	0	0	00:00:00	0	0	875	00:14:35	875	97.0067	100	00:00:00	0	0	0	00:00:00	0	0	0	00:00:00	0	0	0
SEMI	5	1	afternoon	2018.5.2	3	13:13	00:15:00	900	00:00:00	0	0	00:13:55	835	92.7778	00:00:00	0	0	00:13:55	835	92.7778	00:00:00	0	0	00:00:00	0	0	00:00:00	0	0	00:00:00	0	0	778	00:07:38	458	50.8889	58.8689	00:00:00	0	0	0	00:00:00	0	0	0	00:00:00	0	0	0
SEMI	5	1	afternoon	2018.5.2	4	13:34	00:15:01	901	00:00:00	0	0	00:15:01	901	100	00:00:00	0	0	00:15:01	901	100	00:00:00	0	0	00:00:00	0	0	00:00:00	0	0	00:00:00	0	0	878	00:06:26	386	42.8413	43.9636	00:00:06	6	0.665927	0.683371	00:00:00	0	0	0	00:00:00	0	0	0
SEMI	5	1	afternoon	2018.5.2	5	13:54	00:15:00	900	00:09:29	569	63.2222	00:04:11	251	27.8889	00:00:00	0	0	00:04:11	251	27.8889	00:00:00	0	0	00:00:00	0	0	00:00:00	0	0	00:00:00	0	0	673	00:10:48	648	72	96.2853	00:00:17	17	1.88889	2.526	00:00:00	0	0	0	00:00:00	0	0	0
SEMI	5	1	afternoon	2018.5.2	6	14:12	00:04:45	285	00:00:00	0	0	00:00:56	56	19.6491	00:00:00	0	0	00:00:56	56	19.6491	00:00:00	0	0	00:00:00	0	0	00:00:00	0	0	00:00:00	0	0	16	00:00:00	0	0	0	00:00:16	16	5.61404	100	00:00:00	0	0	0	00:00:00	0	0	0
SEMI	5	1	afternoon	2018.5.2	7	14:34	00:15:01	901	00:00:00	0	0	00:15:01	901	100	00:00:00	0	0	00:15:01	901	100	00:00:00	0	0	00:00:00	0	0	00:00:00	0	0	00:00:00	0	0	883	00:14:43	883	98.0022	100	00:00:00	0	0	0	00:00:00	0	0	0	00:00:00	0	0	0
SEMI	5	1	afternoon	2018.5.2	8	14:57	00:15:00	900	00:12:14	734	81.5556	00:00:00	0	0	00:00:00	0	0	00:00:00	0	0	00:00:00	0	0	00:00:00	0	0	00:00:00	0	0	00:00:00	0	0	534	00:06:35	395	43.8889	73.97	00:01:02	62	6.88889	11.6105	00:00:00	0	0	0	00:00:00	0	0	0
SEMI	5	1	afternoon	2018.5.2	9	15:42	00:15:01	901	00:06:41	401	44.5061	00:00:00	0	0	00:00:00	0	0	00:00:00	0	0	00:00:00	0	0	00:00:00	0	0	00:00:00	0	0	00:00:00	0	0	249	00:03:01	181	20.0888	72.6908	00:00:21	21	2.33074	8.43373	00:00:05	5	0.554939	2.00803	00:00:00	0	0	0
SEMI	5	1	afternoon	2018.5.2	10	16:03	00:14:59	899	00:00:00	0	0	00:14:59	899	100	00:00:00	0	0	00:14:59	899	100	00:00:00	0	0	00:00:00	0	0	00:00:00	0	0	00:00:00	0	0	878	00:14:32	872	96.9967	99.3166	00:00:00	0	0	0	00:00:00	0	0	0	00:00:00	0	0	0
SEMI	5	1	afternoon	2018.5.2	11	16:21	00:09:16	556	00:05:54	354	63.6691	00:00:00	0	0	00:00:00	0	0	00:00:00	0	0	00:00:00	0	0	00:00:00	0	0	00:00:00	0	0	00:00:00	0	0	236	00:03:27	207	37.2302	87.7119	00:00:29	29	5.21583	12.2881	00:00:00	0	0	0	00:00:00	0	0	0
SEMI	5	1	afternoon	2018.5.2	12	16:40	00:15:02	902	00:09:32	572	63.4146	00:00:00	0	0	00:00:00	0	0	00:00:00	0	0	00:00:00	0	0	00:00:00	0	0	00:00:00	0	0	00:00:00	0	0	358	00:04:56	296	32.816	82.6816	00:00:31	31	3.43681	8.65922	00:00:00	0	0	0	00:00:31	31	3.43681	8.65922
SEMI	5	1	afternoon	2018.5.2	13	16:58	00:15:01	901	00:06:18	378	41.9534	00:05:48	348	38.6238	00:00:00	0	0	00:03:35	215	23.8624	00:00:00	0	0	00:02:13	133	14.7614	00:00:00	0	0	00:00:00	0	0	504	00:07:12	432	47.9467	85.7143	00:00:31	31	3.44062	6.15079	00:00:04	4	0.443951	0.793651	00:00:00	0	0	0
SEMI	5	1	afternoon	2018.5.2	14	17:27	00:14:59	899	00:04:23	263	29.2547	00:00:00	0	0	00:00:00	0	0	00:00:00	0	0	00:00:00	0	0	00:00:00	0	0	00:00:00	0	0	00:00:00	0	0	104	00:01:08	68	7.56396	65.3846	00:00:00	0	0	0	00:00:00	0	0	0	00:00:00	0	0	0
SEMI	5	1	afternoon	2018.5.2	15	17:45	00:15:01	901	00:07:26	446	49.5006	00:00:00	0	0	00:00:00	0	0	00:00:00	0	0	00:00:00	0	0	00:00:00	0	0	00:00:00	0	0	00:00:00	0	0	274	00:03:23	203	22.5305	74.0876	00:00:00	0	0	0	00:00:38	38	4.21754	13.8686	00:00:00	0	0	0
SEMI	5	1	afternoon	2018.5.2	16	18:03	00:15:01	901	00:08:35	515	57.1587	00:00:00	0	0	00:00:00	0	0	00:00:00	0	0	00:00:00	0	0	00:00:00	0	0	00:00:00	0	0	00:00:00	0	0	298	00:04:41	281	31.1876	94.2953	00:00:05	5	0.554939	1.67785	00:00:12	12	1.33185	4.02685	00:00:00	0	0	0
SEMI	5	2	morning	2018.5.24	1	10:08	00:15:07	907	00:01:25	85	9.37155	00:13:28	808	89.0849	00:00:00	0	0	00:13:28	808	89.0849	00:00:00	0	0	00:00:00	0	0	00:00:00	0	0	00:00:00	0	0	854	00:14:05	845	93.1643	98.9461	00:00:09	9	0.992282	1.05386	00:00:00	0	0	0	00:00:00	0	0	0
SEMI	5	2	morning	2018.5.24	2	10:28	00:15:05	905	00:00:03	3	0.331492	00:14:50	890	98.3425	00:00:00	0	0	00:14:50	890	98.3425	00:00:00	0	0	00:00:00	0	0	00:00:00	0	0	00:00:00	0	0	831	00:12:16	736	81.326	88.568	00:00:00	0	0	0	00:00:00	0	0	0	00:00:00	0	0	0
SEMI	5	2	morning	2018.5.24	3	10:46	00:15:05	905	00:03:42	222	24.5304	00:11:17	677	74.8066	00:00:00	0	0	00:11:17	677	74.8066	00:00:00	0	0	00:00:00	0	0	00:00:00	0	0	00:00:00	0	0	868	00:14:10	850	93.9227	97.9263	00:00:18	18	1.98895	2.07373	00:00:00	0	0	0	00:00:00	0	0	0
SEMI	5	2	morning	2018.5.24	4	11:03	00:01:33	93	00:00:00	0	0	00:01:33	93	100	00:00:00	0	0	00:01:33	93	100	00:00:00	0	0	00:00:00	0	0	00:00:00	0	0	00:00:00	0	0	70	00:01:10	70	75.2688	100	00:00:00	0	0	0	00:00:00	0	0	0	00:00:00	0	0	0
SEMI	5	2	morning	2018.5.24	5	11:23	00:15:01	901	00:00:00	0	0	00:08:15	495	54.939	00:00:00	0	0	00:07:36	456	50.6104	00:00:38	38	4.21754	00:00:00	0	0	00:00:00	0	0	00:00:00	0	0	236	00:03:56	236	26.1931	100	00:00:00	0	0	0	00:00:00	0	0	0	00:00:00	0	0	0
SEMI	5	2	morning	2018.5.24	6	11:40	00:15:02	902	00:08:31	511	56.6519	00:01:19	79	8.75831	00:00:00	0	0	00:01:19	79	8.75831	00:00:00	0	0	00:00:00	0	0	00:00:00	0	0	00:00:00	0	0	379	00:05:39	339	37.5831	89.4459	00:00:33	33	3.65854	8.70712	00:00:07	7	0.776053	1.84697	00:00:00	0	0	0
SEMI	5	2	morning	2018.5.24	7	11:58	00:15:03	903	00:00:00	0	0	00:15:03	903	100	00:00:00	0	0	00:15:03	903	100	00:00:00	0	0	00:00:00	0	0	00:00:00	0	0	00:00:00	0	0	883	00:14:43	883	97.7852	100	00:00:00	0	0	0	00:00:00	0	0	0	00:00:00	0	0	0
SEMI	5	2	morning	2018.5.24	8	12:15	00:15:01	901	00:00:00	0	0	00:14:49	889	98.6681	00:00:00	0	0	00:08:22	502	55.7159	00:05:37	337	37.4029	00:00:50	50	5.54939	00:00:00	0	0	00:00:00	0	0	837	00:11:17	677	75.1387	80.8841	00:00:00	0	0	0	00:00:00	0	0	0	00:00:00	0	0	0
SEMI	5	2	morning	2018.5.24	9	13:13	00:15:04	904	00:00:22	22	2.43363	00:14:22	862	95.354	00:00:00	0	0	00:14:22	862	95.354	00:00:00	0	0	00:00:00	0	0	00:00:00	0	0	00:00:00	0	0	785	00:11:47	707	78.208	90.0637	00:00:06	6	0.663717	0.764331	00:00:00	0	0	0	00:00:00	0	0	0
SEMI	5	2	morning	2018.5.24	10	13:31	00:15:03	903	00:00:00	0	0	00:15:03	903	100	00:00:00	0	0	00:15:03	903	100	00:00:00	0	0	00:00:00	0	0	00:00:00	0	0	00:00:00	0	0	887	00:14:47	887	98.2281	100	00:00:00	0	0	0	00:00:00	0	0	0	00:00:00	0	0	0
SEMI	5	2	morning	2018.5.24	11	13:48	00:15:06	906	00:00:00	0	0	00:15:06	906	100	00:00:00	0	0	00:15:06	906	100	00:00:00	0	0	00:00:00	0	0	00:00:00	0	0	00:00:00	0	0	885	00:14:45	885	97.6821	100	00:00:00	0	0	0	00:00:00	0	0	0	00:00:00	0	0	0
SEMI	5	2	morning	2018.5.24	12	14:04	00:15:03	903	00:01:46	106	11.7386	00:12:59	779	86.268	00:00:00	0	0	00:12:59	779	86.268	00:00:00	0	0	00:00:00	0	0	00:00:00	0	0	00:00:00	0	0	855	00:11:43	703	77.8516	82.2222	00:00:05	5	0.55371	0.584795	00:00:00	0	0	0	00:00:00	0	0	0
SEMI	5	2	morning	2018.5.24	13	14:36	00:15:04	904	00:00:00	0	0	00:15:04	904	100	00:00:00	0	0	00:15:04	904	100	00:00:00	0	0	00:00:00	0	0	00:00:00	0	0	00:00:00	0	0	868	00:13:49	829	91.7035	95.5069	00:00:00	0	0	0	00:00:00	0	0	0	00:00:00	0	0	0
SEMI	5	2	morning	2018.5.24	14	14:59	00:15:04	904	00:03:41	221	24.4469	00:11:06	666	73.6726	00:00:00	0	0	00:11:06	666	73.6726	00:00:00	0	0	00:00:00	0	0	00:00:00	0	0	00:00:00	0	0	847	00:13:53	833	92.146	98.3471	00:00:14	14	1.54867	1.65289	00:00:00	0	0	0	00:00:00	0	0	0
SEMI	5	2	morning	2018.5.24	15	15:20	00:15:03	903	00:05:18	318	35.2159	00:00:00	0	0	00:00:00	0	0	00:00:00	0	0	00:00:00	0	0	00:00:00	0	0	00:00:00	0	0	00:00:00	0	0	251	00:04:11	251	27.7962	100	00:00:00	0	0	0	00:00:00	0	0	0	00:00:00	0	0	0
SEMI	5	2	morning	2018.5.24	16	15:39	00:15:02	902	00:00:00	0	0	00:10:10	610	67.6275	00:00:00	0	0	00:08:23	503	55.765	00:01:47	107	11.8625	00:00:00	0	0	00:00:00	0	0	00:00:00	0	0	458	00:04:36	276	30.5987	60.262	00:00:00	0	0	0	00:00:00	0	0	0	00:00:00	0	0	0
SEMI	6	1	morning	2018.4.16	1	11:24	00:20:12	1212	00:03:21	201	16.5842	00:00:00	0	0	00:00:00	0	0	00:00:00	0	0	00:00:00	0	0	00:00:00	0	0	00:00:00	0	0	00:00:00	0	0	126	00:01:10	70	5.77558	55.5556	00:00:56	56	4.62046	44.4444	00:00:00	0	0	0	00:00:00	0	0	0
SEMI	6	1	morning	2018.4.16	2	11:48	00:16:03	963	00:00:00	0	0	00:16:03	963	100	00:00:00	0	0	00:16:03	963	100	00:00:00	0	0	00:00:00	0	0	00:00:00	0	0	00:00:00	0	0	943	00:12:46	766	79.5431	81.2301	00:00:00	0	0	0	00:00:00	0	0	0	00:00:00	0	0	0
SEMI	6	1	morning	2018.4.16	3	12:10	00:15:29	929	00:00:00	0	0	00:15:21	921	99.1389	00:00:00	0	0	00:15:21	921	99.1389	00:00:00	0	0	00:00:00	0	0	00:00:00	0	0	00:00:00	0	0	862	00:10:21	621	66.8461	72.0418	00:00:00	0	0	0	00:00:00	0	0	0	00:00:00	0	0	0
SEMI	6	1	morning	2018.4.16	4	12:31	00:15:04	904	00:05:23	323	35.7301	00:00:00	0	0	00:00:00	0	0	00:00:00	0	0	00:00:00	0	0	00:00:00	0	0	00:00:00	0	0	00:00:00	0	0	177	00:02:09	129	14.2699	72.8814	00:00:09	9	0.995575	5.08475	00:00:00	0	0	0	00:00:00	0	0	0
SEMI	6	1	morning	2018.4.16	5	12:56	00:14:49	889	00:08:24	504	56.6929	00:00:00	0	0	00:00:00	0	0	00:00:00	0	0	00:00:00	0	0	00:00:00	0	0	00:00:00	0	0	00:00:00	0	0	260	00:03:57	237	26.6592	91.1538	00:00:19	19	2.13723	7.30769	00:00:04	4	0.449944	1.53846	00:00:00	0	0	0
SEMI	6	1	morning	2018.4.16	6	13:19	00:14:58	898	00:00:00	0	0	00:14:58	898	100	00:00:00	0	0	00:14:58	898	100	00:00:00	0	0	00:00:00	0	0	00:00:00	0	0	00:00:00	0	0	874	00:14:09	849	94.5434	97.1396	00:00:00	0	0	0	00:00:00	0	0	0	00:00:00	0	0	0
SEMI	6	1	morning	2018.4.16	7	13:55	00:15:32	932	00:00:00	0	0	00:15:32	932	100	00:00:00	0	0	00:15:32	932	100	00:00:00	0	0	00:00:00	0	0	00:00:00	0	0	00:00:00	0	0	908	00:15:08	908	97.4249	100	00:00:00	0	0	0	00:00:00	0	0	0	00:00:00	0	0	0
SEMI	6	1	morning	2018.4.16	8	14:15	00:14:54	894	00:00:00	0	0	00:14:54	894	100	00:00:00	0	0	00:14:54	894	100	00:00:00	0	0	00:00:00	0	0	00:00:00	0	0	00:00:00	0	0	870	00:13:50	830	92.8412	95.4023	00:00:00	0	0	0	00:00:00	0	0	0	00:00:00	0	0	0
SEMI	6	1	morning	2018.4.16	9	14:58	00:14:53	893	00:05:19	319	35.7223	00:00:00	0	0	00:00:00	0	0	00:00:00	0	0	00:00:00	0	0	00:00:00	0	0	00:00:00	0	0	00:00:00	0	0	142	00:02:22	142	15.9015	100	00:00:00	0	0	0	00:00:00	0	0	0	00:00:00	0	0	0
SEMI	6	1	morning	2018.4.16	10	15:16	00:15:04	904	00:03:58	238	26.3274	00:07:06	426	47.1239	00:00:00	0	0	00:01:26	86	9.51327	00:00:00	0	0	00:00:00	0	0	00:00:00	0	0	00:05:39	339	37.5	398	00:03:31	211	23.3407	53.0151	00:01:00	60	6.63717	15.0754	00:00:00	0	0	0	00:00:06	6	0.663717	1.50754
SEMI	6	1	morning	2018.4.16	11	15:39	00:16:09	969	00:00:00	0	0	00:16:09	969	100	00:00:00	0	0	00:15:07	907	93.6017	00:00:31	31	3.19917	00:00:29	29	2.99278	00:00:00	0	0	00:00:00	0	0	935	00:14:19	859	88.6481	91.8717	00:00:07	7	0.722394	0.748663	00:00:00	0	0	0	00:00:00	0	0	0
SEMI	6	1	morning	2018.4.16	12	16:00	00:15:05	905	00:06:36	396	43.7569	00:00:00	0	0	00:00:00	0	0	00:00:00	0	0	00:00:00	0	0	00:00:00	0	0	00:00:00	0	0	00:00:00	0	0	221	00:01:27	87	9.61326	39.3665	00:02:14	134	14.8066	60.6335	00:00:00	0	0	0	00:00:00	0	0	0
SEMI	6	1	morning	2018.4.16	13	16:22	00:15:12	912	00:00:11	11	1.20614	00:14:48	888	97.3684	00:00:00	0	0	00:14:48	888	97.3684	00:00:00	0	0	00:00:00	0	0	00:00:00	0	0	00:00:00	0	0	816	00:13:36	816	89.4737	100	00:00:00	0	0	0	00:00:00	0	0	0	00:00:00	0	0	0
SEMI	6	1	morning	2018.4.16	14	16:41	00:15:03	903	00:08:10	490	54.2636	00:00:00	0	0	00:00:00	0	0	00:00:00	0	0	00:00:00	0	0	00:00:00	0	0	00:00:00	0	0	00:00:00	0	0	347	00:03:02	182	20.155	52.4496	00:02:45	165	18.2724	47.5504	00:00:00	0	0	0	00:00:00	0	0	0
SEMI	6	1	morning	2018.4.16	15	17:00	00:15:20	920	00:03:21	201	21.8478	00:02:33	153	16.6304	00:00:00	0	0	00:02:33	153	16.6304	00:00:00	0	0	00:00:00	0	0	00:00:00	0	0	00:00:00	0	0	163	00:02:05	125	13.587	76.6871	00:00:00	0	0	0	00:00:00	0	0	0	00:00:00	0	0	0
SEMI	6	1	morning	2018.4.16	16	17:22	00:17:02	1022	00:13:02	782	76.5166	00:00:00	0	0	00:00:00	0	0	00:00:00	0	0	00:00:00	0	0	00:00:00	0	0	00:00:00	0	0	00:00:00	0	0	440	00:05:21	321	31.409	72.9545	00:01:52	112	10.9589	25.4545	00:00:00	0	0	0	00:00:00	0	0	0
SEMI	6	2	afternoon	2018.5.8	1	12:06	00:15:03	903	00:12:59	779	86.268	00:00:00	0	0	00:00:00	0	0	00:00:00	0	0	00:00:00	0	0	00:00:00	0	0	00:00:00	0	0	00:00:00	0	0	603	00:10:03	603	66.7774	100	00:00:00	0	0	0	00:00:00	0	0	0	00:00:00	0	0	0
SEMI	6	2	afternoon	2018.5.8	2	12:23	00:15:01	901	00:00:00	0	0	00:14:22	862	95.6715	00:00:04	4	0.443951	00:14:22	862	95.6715	00:00:00	0	0	00:00:00	0	0	00:00:00	0	0	00:00:00	0	0	813	00:13:33	813	90.2331	100	00:00:00	0	0	0	00:00:00	0	0	0	00:00:00	0	0	0
SEMI	6	2	afternoon	2018.5.8	3	12:40	00:15:04	904	00:11:45	705	77.9867	00:00:00	0	0	00:00:00	0	0	00:00:00	0	0	00:00:00	0	0	00:00:00	0	0	00:00:00	0	0	00:00:00	0	0	500	00:06:06	366	40.4867	73.2	00:00:11	11	1.21681	2.2	00:01:28	88	9.73451	17.6	00:00:00	0	0	0
SEMI	6	2	afternoon	2018.5.8	4	12:57	00:15:04	904	00:00:00	0	0	00:15:04	904	100	00:00:00	0	0	00:15:04	904	100	00:00:00	0	0	00:00:00	0	0	00:00:00	0	0	00:00:00	0	0	883	00:14:27	867	95.9071	98.188	00:00:00	0	0	0	00:00:00	0	0	0	00:00:00	0	0	0
SEMI	6	2	afternoon	2018.5.8	5	13:15	00:15:03	903	00:00:00	0	0	00:15:03	903	100	00:00:00	0	0	00:15:03	903	100	00:00:00	0	0	00:00:00	0	0	00:00:00	0	0	00:00:00	0	0	884	00:14:44	884	97.8959	100	00:00:00	0	0	0	00:00:00	0	0	0	00:00:00	0	0	0
SEMI	6	2	afternoon	2018.5.8	6	13:32	00:10:49	649	00:07:25	445	68.567	00:00:08	8	1.23267	00:00:00	0	0	00:00:08	8	1.23267	00:00:00	0	0	00:00:00	0	0	00:00:00	0	0	00:00:00	0	0	290	00:04:32	272	41.9106	93.7931	00:00:08	8	1.23267	2.75862	00:00:10	10	1.54083	3.44828	00:00:00	0	0	0
SEMI	6	2	afternoon	2018.5.8	7	13:50	00:15:03	903	00:00:00	0	0	00:15:03	903	100	00:00:00	0	0	00:14:54	894	99.0033	00:00:08	8	0.885936	00:00:00	0	0	00:00:00	0	0	00:00:00	0	0	882	00:14:03	843	93.3555	95.5782	00:00:00	0	0	0	00:00:00	0	0	0	00:00:00	0	0	0
SEMI	6	2	afternoon	2018.5.8	8	14:09	00:15:02	902	00:00:00	0	0	00:14:36	876	97.1175	00:00:00	0	0	00:14:36	876	97.1175	00:00:00	0	0	00:00:00	0	0	00:00:00	0	0	00:00:00	0	0	809	00:06:20	380	42.1286	46.9716	00:00:00	0	0	0	00:00:00	0	0	0	00:00:00	0	0	0
SEMI	6	2	afternoon	2018.5.8	9	15:21	00:15:04	904	00:05:58	358	39.6018	00:00:00	0	0	00:00:00	0	0	00:00:00	0	0	00:00:00	0	0	00:00:00	0	0	00:00:00	0	0	00:00:00	0	0	242	00:01:03	63	6.96903	26.0331	00:02:59	179	19.8009	73.9669	00:00:00	0	0	0	00:00:00	0	0	0
SEMI	6	2	afternoon	2018.5.8	10	15:38	00:15:11	911	00:00:00	0	0	00:15:06	906	99.4512	00:00:00	0	0	00:15:06	906	99.4512	00:00:00	0	0	00:00:00	0	0	00:00:00	0	0	00:00:00	0	0	886	00:14:36	876	96.1581	98.8713	00:00:00	0	0	0	00:00:00	0	0	0	00:00:00	0	0	0
SEMI	6	2	afternoon	2018.5.8	11	15:57	00:15:05	905	00:09:49	589	65.0829	00:00:00	0	0	00:00:00	0	0	00:00:00	0	0	00:00:00	0	0	00:00:00	0	0	00:00:00	0	0	00:00:00	0	0	362	00:06:02	362	40	100	00:00:00	0	0	0	00:00:00	0	0	0	00:00:00	0	0	0
SEMI	6	2	afternoon	2018.5.8	12	16:14	00:15:03	903	00:00:00	0	0	00:12:56	776	85.9358	00:00:00	0	0	00:12:56	776	85.9358	00:00:00	0	0	00:00:00	0	0	00:00:00	0	0	00:00:00	0	0	661	00:07:50	470	52.0487	71.1044	00:00:00	0	0	0	00:00:00	0	0	0	00:00:00	0	0	0
SEMI	6	2	afternoon	2018.5.8	13	16:33	00:15:00	900	00:00:00	0	0	00:14:56	896	99.5556	00:00:00	0	0	00:14:56	896	99.5556	00:00:00	0	0	00:00:00	0	0	00:00:00	0	0	00:00:00	0	0	855	00:14:15	855	95	100	00:00:00	0	0	0	00:00:00	0	0	0	00:00:00	0	0	0
SEMI	6	2	afternoon	2018.5.8	14	16:51	00:15:00	900	00:00:00	0	0	00:13:23	803	89.2222	00:00:00	0	0	00:13:23	803	89.2222	00:00:00	0	0	00:00:00	0	0	00:00:00	0	0	00:00:00	0	0	735	00:10:18	618	68.6667	84.0816	00:00:00	0	0	0	00:00:00	0	0	0	00:00:00	0	0	0
SEMI	6	2	afternoon	2018.5.8	15	17:08	00:15:03	903	00:07:25	445	49.2802	00:04:19	259	28.6822	00:00:00	0	0	00:02:35	155	17.165	00:01:44	104	11.5172	00:00:00	0	0	00:00:00	0	0	00:00:00	0	0	510	00:07:39	459	50.8306	90	00:00:51	51	5.64784	10	00:00:00	0	0	0	00:00:00	0	0	0
SEMI	6	2	afternoon	2018.5.8	16	17:26	00:14:54	894	00:08:49	529	59.1723	00:00:00	0	0	00:00:00	0	0	00:00:00	0	0	00:00:00	0	0	00:00:00	0	0	00:00:00	0	0	00:00:00	0	0	274	00:03:35	215	24.0492	78.4672	00:00:00	0	0	0	00:00:59	59	6.59955	21.5328	00:00:00	0	0	0
INTENSIVE	7	1	afternoon	2018.4.24	1	11:44	00:15:02	902	00:12:56	776	86.031	00:00:00	0	0	00:00:00	0	0	00:00:00	0	0	00:00:00	0	0	00:00:00	0	0	00:00:00	0	0	00:00:00	0	0	647	00:09:52	592	65.6319	91.4992	00:00:15	15	1.66297	2.31839	00:00:00	0	0	0	00:00:14	14	1.55211	2.16383
INTENSIVE	7	1	afternoon	2018.4.24	2	12:06	00:14:57	897	00:05:32	332	37.0123	00:00:00	0	0	00:00:00	0	0	00:00:00	0	0	00:00:00	0	0	00:00:00	0	0	00:00:00	0	0	00:00:00	0	0	188	00:02:27	147	16.388	78.1915	00:00:31	31	3.45596	16.4894	00:00:00	0	0	0	00:00:00	0	0	0
INTENSIVE	7	1	afternoon	2018.4.24	3	12:28	00:14:59	899	00:13:54	834	92.7697	00:00:00	0	0	00:00:00	0	0	00:00:00	0	0	00:00:00	0	0	00:00:00	0	0	00:00:00	0	0	00:00:00	0	0	734	00:12:14	734	81.6463	100	00:00:00	0	0	0	00:00:00	0	0	0	00:00:00	0	0	0
INTENSIVE	7	1	afternoon	2018.4.24	4	12:47	00:15:04	904	00:00:00	0	0	00:15:04	904	100	00:00:00	0	0	00:07:35	455	50.3319	00:07:28	448	49.5575	00:00:00	0	0	00:00:00	0	0	00:00:00	0	0	889	00:13:01	781	86.3938	87.8515	00:00:00	0	0	0	00:00:00	0	0	0	00:00:00	0	0	0
INTENSIVE	7	1	afternoon	2018.4.24	5	13:06	00:15:00	900	00:00:00	0	0	00:14:46	886	98.4444	00:00:00	0	0	00:00:00	0	0	00:00:00	0	0	00:00:00	0	0	00:00:00	0	0	00:14:46	886	98.4444	847	00:00:33	33	3.66667	3.8961	00:00:00	0	0	0	00:00:00	0	0	0	00:00:00	0	0	0
INTENSIVE	7	1	afternoon	2018.4.24	6	13:25	00:15:03	903	00:00:00	0	0	00:14:58	898	99.4463	00:00:00	0	0	00:14:58	898	99.4463	00:00:00	0	0	00:00:00	0	0	00:00:00	0	0	00:00:00	0	0	881	00:14:41	881	97.5637	100	00:00:00	0	0	0	00:00:00	0	0	0	00:00:00	0	0	0
INTENSIVE	7	1	afternoon	2018.4.24	7	13:43	00:15:02	902	00:00:00	0	0	00:15:02	902	100	00:00:00	0	0	00:10:06	606	67.184	00:04:56	296	32.816	00:00:00	0	0	00:00:00	0	0	00:00:00	0	0	885	00:11:57	717	79.49	81.0169	00:00:00	0	0	0	00:00:00	0	0	0	00:00:00	0	0	0
INTENSIVE	7	1	afternoon	2018.4.24	8	14:03	00:15:03	903	00:07:57	477	52.8239	00:05:53	353	39.0919	00:00:00	0	0	00:05:53	353	39.0919	00:00:00	0	0	00:00:00	0	0	00:00:00	0	0	00:00:00	0	0	709	00:05:37	337	37.32	47.5317	00:03:36	216	23.9203	30.4654	00:01:44	104	11.5172	14.6685	00:00:06	6	0.664452	0.846262
INTENSIVE	7	1	afternoon	2018.4.24	9	15:28	00:15:04	904	00:00:00	0	0	00:15:04	904	100	00:00:00	0	0	00:15:04	904	100	00:00:00	0	0	00:00:00	0	0	00:00:00	0	0	00:00:00	0	0	888	00:14:22	862	95.354	97.0721	00:00:16	16	1.76991	1.8018	00:00:10	10	1.10619	1.12613	00:00:00	0	0	0
INTENSIVE	7	1	afternoon	2018.4.24	10	15:50	00:15:07	907	00:00:00	0	0	00:14:21	861	94.9283	00:00:00	0	0	00:14:21	861	94.9283	00:00:00	0	0	00:00:00	0	0	00:00:00	0	0	00:00:00	0	0	846	00:13:03	783	86.3286	92.5532	00:00:00	0	0	0	00:00:00	0	0	0	00:00:00	0	0	0
INTENSIVE	7	1	afternoon	2018.4.24	11	16:08	00:15:03	903	00:02:00	120	13.289	00:00:00	0	0	00:00:00	0	0	00:00:00	0	0	00:00:00	0	0	00:00:00	0	0	00:00:00	0	0	00:00:00	0	0	45	00:00:32	32	3.54374	71.1111	00:00:00	0	0	0	00:00:06	6	0.664452	13.3333	00:00:00	0	0	0
INTENSIVE	7	1	afternoon	2018.4.24	12	16:26	00:14:59	899	00:01:01	61	6.78532	00:13:49	829	92.2136	00:00:00	0	0	00:13:49	829	92.2136	00:00:00	0	0	00:00:00	0	0	00:00:00	0	0	00:00:00	0	0	868	00:09:35	575	63.96	66.2442	00:00:00	0	0	0	00:00:00	0	0	0	00:00:00	0	0	0
INTENSIVE	7	1	afternoon	2018.4.24	13	16:44	00:15:04	904	00:00:00	0	0	00:15:04	904	100	00:00:00	0	0	00:11:17	677	74.8894	00:03:47	227	25.1106	00:00:00	0	0	00:00:00	0	0	00:00:00	0	0	887	00:14:47	887	98.1195	100	00:00:00	0	0	0	00:00:00	0	0	0	00:00:00	0	0	0
INTENSIVE	7	1	afternoon	2018.4.24	14	17:03	00:01:47	107	00:01:34	94	87.8505	00:00:00	0	0	00:00:00	0	0	00:00:00	0	0	00:00:00	0	0	00:00:00	0	0	00:00:00	0	0	00:00:00	0	0	68	00:00:59	59	55.1402	86.7647	00:00:00	0	0	0	00:00:00	0	0	0	00:00:09	9	8.41121	13.2353
INTENSIVE	7	1	afternoon	2018.4.24	15	17:22	00:15:03	903	00:11:08	668	73.9756	00:00:00	0	0	00:00:00	0	0	00:00:00	0	0	00:00:00	0	0	00:00:00	0	0	00:00:00	0	0	00:00:00	0	0	561	00:08:39	519	57.4751	92.5134	00:00:37	37	4.09745	6.59537	00:00:05	5	0.55371	0.891266	00:00:00	0	0	0
INTENSIVE	7	1	afternoon	2018.4.24	16	17:41	00:15:04	904	00:00:00	0	0	00:14:42	882	97.5664	00:00:00	0	0	00:05:01	301	33.2965	00:09:40	580	64.1593	00:00:00	0	0	00:00:00	0	0	00:00:00	0	0	851	00:11:04	664	73.4513	78.0259	00:00:18	18	1.99115	2.11516	00:00:00	0	0	0	00:00:00	0	0	0
INTENSIVE	7	2	morning	2018.5.28	1	10:02	00:15:00	900	00:08:56	536	59.5556	00:00:00	0	0	00:00:00	0	0	00:00:00	0	0	00:00:00	0	0	00:00:00	0	0	00:00:00	0	0	00:00:00	0	0	443	00:06:14	374	41.5556	84.4244	00:00:25	25	2.77778	5.64334	00:00:00	0	0	0	00:00:00	0	0	0
INTENSIVE	7	2	morning	2018.5.28	2	10:18	00:15:02	902	00:00:00	0	0	00:15:02	902	100	00:00:00	0	0	00:00:27	27	2.99335	00:14:34	874	96.8958	00:00:00	0	0	00:00:00	0	0	00:00:00	0	0	886	00:05:48	348	38.5809	39.2777	00:00:00	0	0	0	00:00:00	0	0	0	00:00:00	0	0	0
INTENSIVE	7	2	morning	2018.5.28	3	10:37	00:15:07	907	00:00:00	0	0	00:15:07	907	100	00:00:00	0	0	00:08:44	524	57.7729	00:06:22	382	42.1169	00:00:00	0	0	00:00:00	0	0	00:00:00	0	0	895	00:14:55	895	98.677	100	00:00:00	0	0	0	00:00:00	0	0	0	00:00:00	0	0	0
INTENSIVE	7	2	morning	2018.5.28	4	10:54	00:15:07	907	00:00:00	0	0	00:14:35	875	96.4719	00:00:00	0	0	00:10:38	638	70.3418	00:01:28	88	9.70232	00:00:00	0	0	00:02:28	148	16.3175	00:00:00	0	0	833	00:11:28	688	75.8545	82.593	00:00:00	0	0	0	00:00:00	0	0	0	00:00:00	0	0	0
INTENSIVE	7	2	morning	2018.5.28	5	11:11	00:15:33	933	00:00:00	0	0	00:15:33	933	100	00:00:00	0	0	00:15:33	933	100	00:00:00	0	0	00:00:00	0	0	00:00:00	0	0	00:00:00	0	0	918	00:15:18	918	98.3923	100	00:00:00	0	0	0	00:00:00	0	0	0	00:00:00	0	0	0
INTENSIVE	7	2	morning	2018.5.28	6	11:29	00:15:04	904	00:00:00	0	0	00:15:04	904	100	00:00:00	0	0	00:12:09	729	80.6416	00:02:54	174	19.2478	00:00:00	0	0	00:00:00	0	0	00:00:00	0	0	886	00:02:24	144	15.9292	16.2528	00:00:00	0	0	0	00:00:00	0	0	0	00:00:00	0	0	0
INTENSIVE	7	2	morning	2018.5.28	7	11:46	00:15:06	906	00:00:00	0	0	00:15:06	906	100	00:00:00	0	0	00:00:08	8	0.883002	00:14:58	898	99.117	00:00:00	0	0	00:00:00	0	0	00:00:00	0	0	886	00:14:22	862	95.1435	97.2912	00:00:00	0	0	0	00:00:00	0	0	0	00:00:00	0	0	0
INTENSIVE	7	2	morning	2018.5.28	8	12:04	00:15:13	913	00:01:19	79	8.65279	00:11:06	666	72.9463	00:00:00	0	0	00:11:06	666	72.9463	00:00:00	0	0	00:00:00	0	0	00:00:00	0	0	00:00:00	0	0	701	00:11:41	701	76.7798	100	00:00:00	0	0	0	00:00:00	0	0	0	00:00:00	0	0	0
INTENSIVE	7	2	morning	2018.5.28	9	13:11	00:15:12	912	00:02:57	177	19.4079	00:10:32	632	69.2982	00:00:00	0	0	00:10:32	632	69.2982	00:00:00	0	0	00:00:00	0	0	00:00:00	0	0	00:00:00	0	0	784	00:11:21	681	74.6711	86.8622	00:00:00	0	0	0	00:00:00	0	0	0	00:00:00	0	0	0
INTENSIVE	7	2	morning	2018.5.28	10	13:31	00:15:02	902	00:00:00	0	0	00:15:02	902	100	00:00:00	0	0	00:13:06	786	87.1397	00:01:56	116	12.8603	00:00:00	0	0	00:00:00	0	0	00:00:00	0	0	884	00:10:24	624	69.1796	70.5882	00:00:00	0	0	0	00:00:00	0	0	0	00:00:00	0	0	0
INTENSIVE	7	2	morning	2018.5.28	11	13:48	00:15:03	903	00:10:49	649	71.8715	00:00:00	0	0	00:00:00	0	0	00:00:00	0	0	00:00:00	0	0	00:00:00	0	0	00:00:00	0	0	00:00:00	0	0	530	00:06:59	419	46.4009	79.0566	00:01:15	75	8.30565	14.1509	00:00:05	5	0.55371	0.943396	00:00:00	0	0	0
INTENSIVE	7	2	morning	2018.5.28	12	14:05	00:15:07	907	00:04:18	258	28.4454	00:09:54	594	65.4906	00:00:00	0	0	00:09:54	594	65.4906	00:00:00	0	0	00:00:00	0	0	00:00:00	0	0	00:00:00	0	0	788	00:07:27	447	49.2834	56.7259	00:00:00	0	0	0	00:00:00	0	0	0	00:00:00	0	0	0
INTENSIVE	7	2	morning	2018.5.28	13	14:23	00:15:05	905	00:00:00	0	0	00:15:05	905	100	00:00:00	0	0	00:10:57	657	72.5967	00:00:00	0	0	00:00:00	0	0	00:04:07	247	27.2928	00:00:00	0	0	889	00:02:47	167	18.453	18.7852	00:00:00	0	0	0	00:00:00	0	0	0	00:00:00	0	0	0
INTENSIVE	7	2	morning	2018.5.28	14	14:41	00:15:05	905	00:00:00	0	0	00:15:05	905	100	00:00:00	0	0	00:10:50	650	71.8232	00:01:07	67	7.40331	00:01:02	62	6.85083	00:02:03	123	13.5912	00:00:00	0	0	890	00:10:42	642	70.9392	72.1348	00:00:00	0	0	0	00:00:00	0	0	0	00:00:00	0	0	0
INTENSIVE	7	2	morning	2018.5.28	15	14:58	00:15:05	905	00:00:59	59	6.51934	00:13:04	784	86.6298	00:00:00	0	0	00:13:04	784	86.6298	00:00:00	0	0	00:00:00	0	0	00:00:00	0	0	00:00:00	0	0	783	00:12:56	776	85.7459	99.106	00:00:00	0	0	0	00:00:00	0	0	0	00:00:00	0	0	0
INTENSIVE	7	2	morning	2018.5.28	16	15:16	00:15:02	902	00:08:55	535	59.3126	00:05:47	347	38.4701	00:00:00	0	0	00:02:28	148	16.408	00:03:18	198	21.9512	00:00:00	0	0	00:00:00	0	0	00:00:00	0	0	846	00:13:27	807	89.4678	95.3901	00:00:07	7	0.776053	0.827423	00:00:32	32	3.54767	3.78251	00:00:00	0	0	0
INTENSIVE	8	1	afternoon	2018.4.18	1	12:23	00:15:07	907	00:14:54	894	98.5667	00:00:00	0	0	00:00:00	0	0	00:00:00	0	0	00:00:00	0	0	00:00:00	0	0	00:00:00	0	0	00:00:00	0	0	821	00:13:11	791	87.2106	96.3459	00:00:00	0	0	0	00:00:00	0	0	0	00:00:00	0	0	0
INTENSIVE	8	1	afternoon	2018.4.18	2	12:48	00:11:04	664	00:00:00	0	0	00:11:04	664	100	00:00:00	0	0	00:11:04	664	100	00:00:00	0	0	00:00:00	0	0	00:00:00	0	0	00:00:00	0	0	648	00:10:48	648	97.5904	100	00:00:00	0	0	0	00:00:00	0	0	0	00:00:00	0	0	0
INTENSIVE	8	1	afternoon	2018.4.18	3	13:09	00:14:52	892	00:11:58	718	80.4933	00:00:00	0	0	00:00:00	0	0	00:00:00	0	0	00:00:00	0	0	00:00:00	0	0	00:00:00	0	0	00:00:00	0	0	543	00:07:28	448	50.2242	82.5046	00:00:00	0	0	0	00:01:35	95	10.6502	17.4954	00:00:00	0	0	0
INTENSIVE	8	1	afternoon	2018.4.18	4	13:34	00:15:04	904	00:11:05	665	73.5619	00:00:00	0	0	00:00:00	0	0	00:00:00	0	0	00:00:00	0	0	00:00:00	0	0	00:00:00	0	0	00:00:00	0	0	678	00:07:31	451	49.8894	66.5192	00:02:46	166	18.3628	24.4838	00:00:00	0	0	0	00:00:00	0	0	0
INTENSIVE	8	1	afternoon	2018.4.18	5	13:54	00:15:11	911	00:02:56	176	19.3194	00:11:22	682	74.8628	00:00:00	0	0	00:11:22	682	74.8628	00:00:00	0	0	00:00:00	0	0	00:00:00	0	0	00:00:00	0	0	748	00:11:51	711	78.0461	95.0535	00:00:07	7	0.768386	0.935829	00:00:18	18	1.97585	2.40642	00:00:00	0	0	0
INTENSIVE	8	1	afternoon	2018.4.18	6	14:13	00:15:19	919	00:07:02	422	45.9195	00:00:00	0	0	00:00:00	0	0	00:00:00	0	0	00:00:00	0	0	00:00:00	0	0	00:00:00	0	0	00:00:00	0	0	245	00:04:00	240	26.1153	97.9592	00:00:05	5	0.54407	2.04082	00:00:00	0	0	0	00:00:00	0	0	0
INTENSIVE	8	1	afternoon	2018.4.18	7	14:33	00:15:00	900	00:00:06	6	0.666667	00:13:03	783	87	00:00:00	0	0	00:12:29	749	83.2222	00:00:14	14	1.55556	00:00:00	0	0	00:00:18	18	2	00:00:00	0	0	733	00:09:09	549	61	74.8977	00:00:00	0	0	0	00:00:00	0	0	0	00:00:00	0	0	0
INTENSIVE	8	1	afternoon	2018.4.18	8	14:52	00:14:54	894	00:00:00	0	0	00:14:54	894	100	00:00:00	0	0	00:14:54	894	100	00:00:00	0	0	00:00:00	0	0	00:00:00	0	0	00:00:00	0	0	879	00:14:31	871	97.4273	99.0899	00:00:00	0	0	0	00:00:00	0	0	0	00:00:00	0	0	0
INTENSIVE	8	1	afternoon	2018.4.18	9	15:35	00:15:04	904	00:00:00	0	0	00:14:48	888	98.2301	00:00:00	0	0	00:14:48	888	98.2301	00:00:00	0	0	00:00:00	0	0	00:00:00	0	0	00:00:00	0	0	856	00:04:34	274	30.3097	32.0093	00:00:00	0	0	0	00:00:00	0	0	0	00:00:00	0	0	0
INTENSIVE	8	1	afternoon	2018.4.18	10	16:00	00:15:10	910	00:00:00	0	0	00:15:10	910	100	00:00:00	0	0	00:15:10	910	100	00:00:00	0	0	00:00:00	0	0	00:00:00	0	0	00:00:00	0	0	892	00:14:52	892	98.022	100	00:00:00	0	0	0	00:00:00	0	0	0	00:00:00	0	0	0
INTENSIVE	8	1	afternoon	2018.4.18	11	16:14	00:15:03	903	00:13:20	800	88.5936	00:00:00	0	0	00:00:00	0	0	00:00:00	0	0	00:00:00	0	0	00:00:00	0	0	00:00:00	0	0	00:00:00	0	0	646	00:10:41	641	70.9856	99.226	00:00:05	5	0.55371	0.773994	00:00:00	0	0	0	00:00:00	0	0	0
INTENSIVE	8	1	afternoon	2018.4.18	12	16:54	00:15:01	901	00:00:00	0	0	00:14:55	895	99.3341	00:00:00	0	0	00:14:55	895	99.3341	00:00:00	0	0	00:00:00	0	0	00:00:00	0	0	00:00:00	0	0	855	00:14:15	855	94.8946	100	00:00:00	0	0	0	00:00:00	0	0	0	00:00:00	0	0	0
INTENSIVE	8	1	afternoon	2018.4.18	13	17:13	00:14:56	896	00:00:38	38	4.24107	00:14:07	847	94.5312	00:00:00	0	0	00:13:30	810	90.4018	00:00:00	0	0	00:00:00	0	0	00:00:00	0	0	00:00:36	36	4.01786	851	00:14:11	851	94.9777	100	00:00:00	0	0	0	00:00:00	0	0	0	00:00:00	0	0	0
INTENSIVE	8	1	afternoon	2018.4.18	14	17:30	00:15:14	914	00:00:00	0	0	00:15:14	914	100	00:00:00	0	0	00:15:14	914	100	00:00:00	0	0	00:00:00	0	0	00:00:00	0	0	00:00:00	0	0	895	00:14:55	895	97.9212	100	00:00:00	0	0	0	00:00:00	0	0	0	00:00:00	0	0	0
INTENSIVE	8	1	afternoon	2018.4.18	15	17:53	00:14:58	898	00:08:55	535	59.5768	00:00:00	0	0	00:00:00	0	0	00:00:00	0	0	00:00:00	0	0	00:00:00	0	0	00:00:00	0	0	00:00:00	0	0	371	00:05:46	346	38.5301	93.2615	00:00:00	0	0	0	00:00:00	0	0	0	00:00:00	0	0	0
INTENSIVE	8	1	afternoon	2018.4.18	16	18:12	00:14:56	896	00:10:00	600	66.9643	00:00:00	0	0	00:00:00	0	0	00:00:00	0	0	00:00:00	0	0	00:00:00	0	0	00:00:00	0	0	00:00:00	0	0	406	00:04:50	290	32.3661	71.4286	00:01:56	116	12.9464	28.5714	00:00:00	0	0	0	00:00:00	0	0	0
INTENSIVE	8	2	morning	2018.5.16	1	10:13	00:15:01	901	00:11:05	665	73.8069	00:00:00	0	0	00:00:00	0	0	00:00:00	0	0	00:00:00	0	0	00:00:00	0	0	00:00:00	0	0	00:00:00	0	0	507	00:06:50	410	45.505	80.8679	00:00:11	11	1.22087	2.16963	00:00:37	37	4.10655	7.29783	00:00:00	0	0	0
INTENSIVE	8	2	morning	2018.5.16	2	10:31	00:15:06	906	00:09:33	573	63.245	00:00:00	0	0	00:00:00	0	0	00:00:00	0	0	00:00:00	0	0	00:00:00	0	0	00:00:00	0	0	00:00:00	0	0	389	00:05:34	334	36.8653	85.8612	00:00:33	33	3.64238	8.48329	00:00:11	11	1.21413	2.82776	00:00:00	0	0	0
INTENSIVE	8	2	morning	2018.5.16	3	10:49	00:15:03	903	00:00:00	0	0	00:15:03	903	100	00:00:00	0	0	00:15:03	903	100	00:00:00	0	0	00:00:00	0	0	00:00:00	0	0	00:00:00	0	0	887	00:14:47	887	98.2281	100	00:00:00	0	0	0	00:00:00	0	0	0	00:00:00	0	0	0
INTENSIVE	8	2	morning	2018.5.16	4	11:08	00:15:04	904	00:14:00	840	92.9204	00:00:00	0	0	00:00:00	0	0	00:00:00	0	0	00:00:00	0	0	00:00:00	0	0	00:00:00	0	0	00:00:00	0	0	766	00:09:59	599	66.2611	78.1984	00:00:38	38	4.20354	4.96084	00:00:00	0	0	0	00:00:00	0	0	0
INTENSIVE	8	2	morning	2018.5.16	5	11:28	00:15:04	904	00:02:22	142	15.708	00:12:21	741	81.969	00:00:00	0	0	00:12:21	741	81.969	00:00:00	0	0	00:00:00	0	0	00:00:00	0	0	00:00:00	0	0	863	00:13:32	812	89.823	94.0904	00:00:51	51	5.64159	5.90962	00:00:00	0	0	0	00:00:00	0	0	0
INTENSIVE	8	2	morning	2018.5.16	6	11:47	00:15:10	910	00:00:00	0	0	00:15:10	910	100	00:00:00	0	0	00:00:00	0	0	00:14:39	879	96.5934	00:00:31	31	3.40659	00:00:00	0	0	00:00:00	0	0	896	00:11:44	704	77.3626	78.5714	00:00:00	0	0	0	00:00:00	0	0	0	00:00:00	0	0	0
INTENSIVE	8	2	morning	2018.5.16	7	12:05	00:15:04	904	00:15:04	904	100	00:00:00	0	0	00:00:00	0	0	00:00:00	0	0	00:00:00	0	0	00:00:00	0	0	00:00:00	0	0	00:00:00	0	0	889	00:14:27	867	95.9071	97.5253	00:00:07	7	0.774336	0.787402	00:00:15	15	1.65929	1.68729	00:00:00	0	0	0
INTENSIVE	8	2	morning	2018.5.16	8	12:24	00:15:03	903	00:11:34	694	76.8549	00:00:00	0	0	00:00:00	0	0	00:00:00	0	0	00:00:00	0	0	00:00:00	0	0	00:00:00	0	0	00:00:00	0	0	526	00:07:36	456	50.4983	86.692	00:00:33	33	3.65449	6.27376	00:00:37	37	4.09745	7.03422	00:00:00	0	0	0
INTENSIVE	8	2	morning	2018.5.16	9	13:19	00:15:03	903	00:00:00	0	0	00:14:50	890	98.5604	00:00:00	0	0	00:14:50	890	98.5604	00:00:00	0	0	00:00:00	0	0	00:00:00	0	0	00:00:00	0	0	863	00:06:30	390	43.1894	45.1912	00:00:00	0	0	0	00:00:00	0	0	0	00:00:00	0	0	0
INTENSIVE	8	2	morning	2018.5.16	10	13:36	00:15:07	907	00:00:00	0	0	00:15:07	907	100	00:00:00	0	0	00:13:22	802	88.4234	00:01:44	104	11.4664	00:00:00	0	0	00:00:00	0	0	00:00:00	0	0	890	00:13:54	834	91.9515	93.7079	00:00:00	0	0	0	00:00:00	0	0	0	00:00:00	0	0	0
INTENSIVE	8	2	morning	2018.5.16	11	13:54	00:15:03	903	00:00:00	0	0	00:15:03	903	100	00:00:00	0	0	00:06:09	369	40.8638	00:08:54	534	59.1362	00:00:00	0	0	00:00:00	0	0	00:00:00	0	0	887	00:06:14	374	41.4175	42.1646	00:00:00	0	0	0	00:00:00	0	0	0	00:00:00	0	0	0
INTENSIVE	8	2	morning	2018.5.16	12	14:30	00:15:07	907	00:14:05	845	93.1643	00:00:00	0	0	00:00:00	0	0	00:00:00	0	0	00:00:00	0	0	00:00:00	0	0	00:00:00	0	0	00:00:00	0	0	790	00:13:03	783	86.3286	99.1139	00:00:00	0	0	0	00:00:00	0	0	0	00:00:00	0	0	0
INTENSIVE	8	2	morning	2018.5.16	13	14:34	00:15:03	903	00:00:00	0	0	00:14:34	874	96.7885	00:00:00	0	0	00:14:34	874	96.7885	00:00:00	0	0	00:00:00	0	0	00:00:00	0	0	00:00:00	0	0	839	00:10:00	600	66.4452	71.5137	00:00:00	0	0	0	00:00:00	0	0	0	00:00:00	0	0	0
INTENSIVE	8	2	morning	2018.5.16	14	14:52	00:15:05	905	00:00:00	0	0	00:15:05	905	100	00:00:00	0	0	00:15:05	905	100	00:00:00	0	0	00:00:00	0	0	00:00:00	0	0	00:00:00	0	0	888	00:09:04	544	60.1105	61.2613	00:00:06	6	0.662983	0.675676	00:00:19	19	2.09945	2.13964	00:00:00	0	0	0
INTENSIVE	8	2	morning	2018.5.16	15	15:09	00:15:05	905	00:08:10	490	54.1436	00:00:00	0	0	00:00:00	0	0	00:00:00	0	0	00:00:00	0	0	00:00:00	0	0	00:00:00	0	0	00:00:00	0	0	381	00:05:12	312	34.4751	81.8898	00:01:04	64	7.07182	16.7979	00:00:05	5	0.552486	1.31234	00:00:00	0	0	0
INTENSIVE	8	2	morning	2018.5.16	16	15:28	00:15:05	905	00:00:00	0	0	00:15:05	905	100	00:00:00	0	0	00:15:05	905	100	00:00:00	0	0	00:00:00	0	0	00:00:00	0	0	00:00:00	0	0	891	00:14:51	891	98.453	100	00:00:00	0	0	0	00:00:00	0	0	0	00:00:00	0	0	0
INTENSIVE	9	1	morning	2018.5.6	1	9:33	00:15:01	901	00:05:10	310	34.4062	00:00:00	0	0	00:00:00	0	0	00:00:00	0	0	00:00:00	0	0	00:00:00	0	0	00:00:00	0	0	00:00:00	0	0	147	00:02:20	140	15.5383	95.2381	00:00:07	7	0.776915	4.7619	00:00:00	0	0	0	00:00:00	0	0	0
INTENSIVE	9	1	morning	2018.5.6	2	9:51	00:15:17	917	00:12:51	771	84.0785	00:00:00	0	0	00:00:00	0	0	00:00:00	0	0	00:00:00	0	0	00:00:00	0	0	00:00:00	0	0	00:00:00	0	0	607	00:08:56	536	58.4515	88.3031	00:01:11	71	7.74264	11.6969	00:00:00	0	0	0	00:00:00	0	0	0
INTENSIVE	9	1	morning	2018.5.6	3	10:09	00:15:01	901	00:11:24	684	75.9156	00:00:00	0	0	00:00:00	0	0	00:00:00	0	0	00:00:00	0	0	00:00:00	0	0	00:00:00	0	0	00:00:00	0	0	608	00:09:19	559	62.0422	91.9408	00:00:44	44	4.88346	7.23684	00:00:05	5	0.554939	0.822368	00:00:00	0	0	0
INTENSIVE	9	1	morning	2018.5.6	4	10:29	00:15:02	902	00:14:06	846	93.7916	00:00:00	0	0	00:00:00	0	0	00:00:00	0	0	00:00:00	0	0	00:00:00	0	0	00:00:00	0	0	00:00:00	0	0	748	00:12:19	739	81.929	98.7968	00:00:09	9	0.997783	1.20321	00:00:00	0	0	0	00:00:00	0	0	0
INTENSIVE	9	1	morning	2018.5.6	5	10:48	00:15:04	904	00:00:00	0	0	00:14:39	879	97.2345	00:00:00	0	0	00:14:39	879	97.2345	00:00:00	0	0	00:00:00	0	0	00:00:00	0	0	00:00:00	0	0	850	00:14:10	850	94.0265	100	00:00:00	0	0	0	00:00:00	0	0	0	00:00:00	0	0	0
INTENSIVE	9	1	morning	2018.5.6	6	11:05	00:15:27	927	00:15:10	910	98.1661	00:00:00	0	0	00:00:00	0	0	00:00:00	0	0	00:00:00	0	0	00:00:00	0	0	00:00:00	0	0	00:00:00	0	0	872	00:13:32	812	87.5944	93.1193	00:00:19	19	2.04962	2.1789	00:00:11	11	1.18662	1.26147	00:00:11	11	1.18662	1.26147
INTENSIVE	9	1	morning	2018.5.6	7	11:29	00:15:00	900	00:00:04	4	0.444444	00:13:33	813	90.3333	00:00:00	0	0	00:13:16	796	88.4444	00:00:16	16	1.77778	00:00:00	0	0	00:00:00	0	0	00:00:00	0	0	701	00:11:41	701	77.8889	100	00:00:00	0	0	0	00:00:00	0	0	0	00:00:00	0	0	0
INTENSIVE	9	1	morning	2018.5.6	8	11:46	00:15:01	901	00:09:20	560	62.1532	00:00:00	0	0	00:00:00	0	0	00:00:00	0	0	00:00:00	0	0	00:00:00	0	0	00:00:00	0	0	00:00:00	0	0	372	00:05:12	312	34.6282	83.871	00:00:55	55	6.10433	14.7849	00:00:05	5	0.554939	1.34409	00:00:00	0	0	0
INTENSIVE	9	1	morning	2018.5.6	9	12:40	00:14:59	899	00:00:00	0	0	00:14:59	899	100	00:00:00	0	0	00:09:07	547	60.8454	00:05:52	352	39.1546	00:00:00	0	0	00:00:00	0	0	00:00:00	0	0	874	00:14:34	874	97.2191	100	00:00:00	0	0	0	00:00:00	0	0	0	00:00:00	0	0	0
INTENSIVE	9	1	morning	2018.5.6	10	12:58	00:15:02	902	00:03:13	193	21.3969	00:00:00	0	0	00:00:00	0	0	00:00:00	0	0	00:00:00	0	0	00:00:00	0	0	00:00:00	0	0	00:00:00	0	0	69	00:00:59	59	6.54102	85.5072	00:00:00	0	0	0	00:00:10	10	1.10865	14.4928	00:00:00	0	0	0
INTENSIVE	9	1	morning	2018.5.6	11	13:15	00:15:04	904	00:05:45	345	38.1637	00:00:00	0	0	00:00:00	0	0	00:00:00	0	0	00:00:00	0	0	00:00:00	0	0	00:00:00	0	0	00:00:00	0	0	235	00:03:27	207	22.8982	88.0851	00:00:20	20	2.21239	8.51064	00:00:08	8	0.884956	3.40426	00:00:00	0	0	0
INTENSIVE	9	1	morning	2018.5.6	12	13:33	00:15:01	901	00:00:00	0	0	00:11:19	679	75.3607	00:00:00	0	0	00:10:29	629	69.8113	00:00:49	49	5.4384	00:00:00	0	0	00:00:00	0	0	00:00:00	0	0	560	00:08:38	518	57.4917	92.5	00:00:42	42	4.66149	7.5	00:00:00	0	0	0	00:00:00	0	0	0
INTENSIVE	9	1	morning	2018.5.6	13	13:53	00:15:00	900	00:00:00	0	0	00:14:52	892	99.1111	00:00:00	0	0	00:14:52	892	99.1111	00:00:00	0	0	00:00:00	0	0	00:00:00	0	0	00:00:00	0	0	863	00:11:52	712	79.1111	82.5029	00:00:00	0	0	0	00:00:06	6	0.666667	0.695249	00:00:00	0	0	0
INTENSIVE	9	1	morning	2018.5.6	14	14:13	00:15:03	903	00:00:00	0	0	00:15:03	903	100	00:00:00	0	0	00:15:03	903	100	00:00:00	0	0	00:00:00	0	0	00:00:00	0	0	00:00:00	0	0	877	00:14:37	877	97.1207	100	00:00:00	0	0	0	00:00:00	0	0	0	00:00:00	0	0	0
INTENSIVE	9	1	morning	2018.5.6	15	14:31	00:15:01	901	00:00:00	0	0	00:15:01	901	100	00:00:00	0	0	00:11:11	671	74.4728	00:02:49	169	18.7569	00:01:00	60	6.65927	00:00:00	0	0	00:00:00	0	0	878	00:14:38	878	97.4473	100	00:00:00	0	0	0	00:00:00	0	0	0	00:00:00	0	0	0
INTENSIVE	9	1	morning	2018.5.6	16	14:49	00:15:02	902	00:00:00	0	0	00:09:04	544	60.3104	00:00:00	0	0	00:09:04	544	60.3104	00:00:00	0	0	00:00:00	0	0	00:00:00	0	0	00:00:00	0	0	376	00:05:49	349	38.6918	92.8191	00:00:00	0	0	0	00:00:00	0	0	0	00:00:00	0	0	0
INTENSIVE	9	2	afternoon	2018.6.4	1	12:08	00:15:02	902	00:04:13	253	28.0488	00:00:00	0	0	00:00:00	0	0	00:00:00	0	0	00:00:00	0	0	00:00:00	0	0	00:00:00	0	0	00:00:00	0	0	162	00:02:10	130	14.4124	80.2469	00:00:32	32	3.54767	19.7531	00:00:00	0	0	0	00:00:00	0	0	0
INTENSIVE	9	2	afternoon	2018.6.4	2	12:27	00:15:05	905	00:14:14	854	94.3646	00:00:00	0	0	00:00:00	0	0	00:00:00	0	0	00:00:00	0	0	00:00:00	0	0	00:00:00	0	0	00:00:00	0	0	761	00:12:03	723	79.8895	95.0066	00:00:00	0	0	0	00:00:38	38	4.1989	4.99343	00:00:00	0	0	0
INTENSIVE	9	2	afternoon	2018.6.4	3	12:44	00:15:05	905	00:00:00	0	0	00:15:05	905	100	00:00:00	0	0	00:12:30	750	82.8729	00:01:10	70	7.73481	00:01:25	85	9.39227	00:00:00	0	0	00:00:00	0	0	882	00:14:42	882	97.4586	100	00:00:00	0	0	0	00:00:00	0	0	0	00:00:00	0	0	0
INTENSIVE	9	2	afternoon	2018.6.4	4	13:03	00:15:05	905	00:00:00	0	0	00:15:05	905	100	00:00:00	0	0	00:15:05	905	100	00:00:00	0	0	00:00:00	0	0	00:00:00	0	0	00:00:00	0	0	890	00:14:50	890	98.3425	100	00:00:00	0	0	0	00:00:00	0	0	0	00:00:00	0	0	0
INTENSIVE	9	2	afternoon	2018.6.4	5	13:23	00:15:03	903	00:14:17	857	94.9059	00:00:00	0	0	00:00:00	0	0	00:00:00	0	0	00:00:00	0	0	00:00:00	0	0	00:00:00	0	0	00:00:00	0	0	770	00:12:39	759	84.0532	98.5714	00:00:11	11	1.21816	1.42857	00:00:00	0	0	0	00:00:00	0	0	0
INTENSIVE	9	2	afternoon	2018.6.4	6	13:41	00:15:03	903	00:10:48	648	71.7608	00:00:00	0	0	00:00:00	0	0	00:00:00	0	0	00:00:00	0	0	00:00:00	0	0	00:00:00	0	0	00:00:00	0	0	452	00:07:32	452	50.0554	100	00:00:00	0	0	0	00:00:00	0	0	0	00:00:00	0	0	0
INTENSIVE	9	2	afternoon	2018.6.4	7	14:00	00:15:01	901	00:07:20	440	48.8346	00:00:00	0	0	00:00:00	0	0	00:00:00	0	0	00:00:00	0	0	00:00:00	0	0	00:00:00	0	0	00:00:00	0	0	354	00:05:54	354	39.2897	100	00:00:00	0	0	0	00:00:00	0	0	0	00:00:00	0	0	0
INTENSIVE	9	2	afternoon	2018.6.4	8	14:18	00:15:03	903	00:00:00	0	0	00:15:03	903	100	00:00:00	0	0	00:15:03	903	100	00:00:00	0	0	00:00:00	0	0	00:00:00	0	0	00:00:00	0	0	888	00:14:48	888	98.3389	100	00:00:00	0	0	0	00:00:00	0	0	0	00:00:00	0	0	0
INTENSIVE	9	2	afternoon	2018.6.4	9	15:07	00:15:04	904	00:00:00	0	0	00:14:47	887	98.1195	00:00:00	0	0	00:14:47	887	98.1195	00:00:00	0	0	00:00:00	0	0	00:00:00	0	0	00:00:00	0	0	842	00:14:02	842	93.1416	100	00:00:00	0	0	0	00:00:00	0	0	0	00:00:00	0	0	0
INTENSIVE	9	2	afternoon	2018.6.4	10	15:26	00:15:02	902	00:00:00	0	0	00:15:02	902	100	00:00:00	0	0	00:15:02	902	100	00:00:00	0	0	00:00:00	0	0	00:00:00	0	0	00:00:00	0	0	890	00:14:03	843	93.459	94.7191	00:00:00	0	0	0	00:00:00	0	0	0	00:00:00	0	0	0
INTENSIVE	9	2	afternoon	2018.6.4	11	15:44	00:15:07	907	00:08:20	500	55.1268	00:06:06	366	40.3528	00:00:00	0	0	00:06:06	366	40.3528	00:00:00	0	0	00:00:00	0	0	00:00:00	0	0	00:00:00	0	0	814	00:10:55	655	72.2161	80.4668	00:02:03	123	13.5612	15.1106	00:00:00	0	0	0	00:00:00	0	0	0
INTENSIVE	9	2	afternoon	2018.6.4	12	16:02	00:15:02	902	00:07:57	477	52.8825	00:02:01	121	13.4146	00:00:00	0	0	00:02:01	121	13.4146	00:00:00	0	0	00:00:00	0	0	00:00:00	0	0	00:00:00	0	0	453	00:07:33	453	50.2217	100	00:00:00	0	0	0	00:00:00	0	0	0	00:00:00	0	0	0
INTENSIVE	9	2	afternoon	2018.6.4	13	16:20	00:15:00	900	00:00:00	0	0	00:13:49	829	92.1111	00:00:00	0	0	00:11:49	709	78.7778	00:00:00	0	0	00:02:00	120	13.3333	00:00:00	0	0	00:00:00	0	0	731	00:08:47	527	58.5556	72.093	00:00:00	0	0	0	00:00:00	0	0	0	00:00:00	0	0	0
INTENSIVE	9	2	afternoon	2018.6.4	14	16:39	00:15:02	902	00:02:05	125	13.8581	00:08:52	532	58.98	00:00:00	0	0	00:00:41	41	4.54545	00:08:00	480	53.2151	00:00:11	11	1.21951	00:00:00	0	0	00:00:00	0	0	522	00:07:40	460	50.9978	88.1226	00:00:12	12	1.33038	2.29885	00:00:00	0	0	0	00:00:00	0	0	0
INTENSIVE	9	2	afternoon	2018.6.4	15	16:57	00:15:04	904	00:05:59	359	39.7124	00:00:00	0	0	00:00:00	0	0	00:00:00	0	0	00:00:00	0	0	00:00:00	0	0	00:00:00	0	0	00:00:00	0	0	252	00:03:53	233	25.7743	92.4603	00:00:19	19	2.10177	7.53968	00:00:00	0	0	0	00:00:00	0	0	0
INTENSIVE	9	2	afternoon	2018.6.4	16	17:15	00:15:06	906	00:12:32	752	83.0022	00:00:00	0	0	00:00:00	0	0	00:00:00	0	0	00:00:00	0	0	00:00:00	0	0	00:00:00	0	0	00:00:00	0	0	534	00:08:42	522	57.6159	97.7528	00:00:12	12	1.3245	2.24719	00:00:00	0	0	0	00:00:00	0	0	0
[truncated: 73 more columns]
